# Supplementary material for: Genomic analysis of phylogroup D Escherichia coli strains using novel de-novo reference-based guided assembly
Source: Sci Data. 2023 Sep 1;10:573. doi: 10.1038/s41597-023-02444-0 (PMC10474267; doi:10.1038/s41597-023-02444-0)
Supplement: Supplementary file 1 — Supplementary Table 1 [file 41597_2023_2444_MOESM1_ESM.xlsx]

## Sheet: Sheet1
Supplementary Table 1 List of E. coli. in the Enterobase that are isolated from India
Uberstrain	Name	Data Source(Accession No.;Sequencing Platform;Sequencing Library;Insert Size;Experiment;Status)	Source Niche	Source Type	Source Details	Collection Year	Collection Month	Collection Day	Collection Time	Continent	Country	Region	District	City	Post Code	Latitude	Longitude	Lab Contact	Species	Serological Group	Serotype	EcoR Cluster	Path/Nonpath	Simple Patho	Comment	Simple Disease	Bio Project ID	Project ID	Disease	Sample ID	Secondary Sample ID	Date Entered	Release Date	Barcode	Status	Coverage	N50	Length	Species	Contig Number(>=200 bp)	Low Quality Bases	Version	Assembly barcode
ESC_AA1378AA	2424	traces-0CYSQtx;7GeneMLST;ND;;NA		Human	Human					Asia	India							Laboratory of Enteric Pathogens, HPA Centre for Infections, Colindale			O148:H28		Pathogen			None	NA	NA	None	NA	NA	2015-08-26	2015-08-26	ESC_AA1378AA	legacy	NaN	NaN	NaN		NaN	NaN	NaN	ESC_AA1378AA_AS
ESC_AA1588AA	246-17-D	traces-0xrpGQt;7GeneMLST;ND;;NA		Human	Human	2007				Asia	India			Kolkata				JMI Laboratories					Pathogen			Wound infection	NA	NA	Abscess	NA	NA	2015-08-26	2015-08-26	ESC_AA1588AA	legacy	NaN	NaN	NaN		NaN	NaN	NaN	ESC_AA1588AA_AS
ESC_AA1712AA	XA09	traces-0qByYYX;7GeneMLST;ND;;NA		Human	Human	2011				Asia	India			Tirunelveli								B2	Pathogen	UPEC		UTI	NA	NA	UTI	NA	NA	2015-08-26	2015-08-26	ESC_AA1712AA	legacy	NaN	NaN	NaN		NaN	NaN	NaN	ESC_AA1712AA_AS
ESC_AA1758AA	XA01	traces-0aDPTxe;7GeneMLST;ND;;NA		Human	Human	2011				India	India			Tirunelveli				X.Alexander, School of Biotechnology, Madurai Kamaraj University, India				B2	Pathogen	UPEC		UTI	NA	NA	UTI	NA	NA	2015-08-26	2015-08-26	ESC_AA1758AA	legacy	NaN	NaN	NaN		NaN	NaN	NaN	ESC_AA1758AA_AS
ESC_AA1766AA	XA13	traces-0IWAReR;7GeneMLST;ND;;NA		Human	Human	2011				India	India			Tirunelveli				X.Alexander, School of Biotechnology, Madurai Kamaraj University, India				B2	Pathogen	UPEC		UTI	NA	NA	UTI	NA	NA	2015-08-26	2015-08-26	ESC_AA1766AA	legacy	NaN	NaN	NaN		NaN	NaN	NaN	ESC_AA1766AA_AS
ESC_AA1774AA	XA06	traces-0ZyGypc;7GeneMLST;ND;;NA		Human	Human	2011				India	India			Tirunelveli				X.Alexander, School of Biotechnology, Madurai Kamaraj University, India				B2	Pathogen	UPEC		UTI	NA	NA	UTI	NA	NA	2015-08-26	2015-08-26	ESC_AA1774AA	legacy	NaN	NaN	NaN		NaN	NaN	NaN	ESC_AA1774AA_AS
ESC_AA1784AA	XA21	traces-0HscFML;7GeneMLST;ND;;NA		Human	Human	2011				India	India			Tirunelveli				X.Alexander, School of Biotechnology, Madurai Kamaraj University, India				B2	Pathogen	UPEC		UTI	NA	NA	UTI	NA	NA	2015-08-26	2015-08-26	ESC_AA1784AA	legacy	NaN	NaN	NaN		NaN	NaN	NaN	ESC_AA1784AA_AS
ESC_AA1788AA	XA37	traces-0BoHuha;7GeneMLST;ND;;NA		Human	Human	2012				India	India			Coimbatore				X.Alexander, School of Biotechnology, Madurai Kamaraj University, India				B2	Pathogen	UPEC		UTI	NA	NA	UTI	NA	NA	2015-08-26	2015-08-26	ESC_AA1788AA	legacy	NaN	NaN	NaN		NaN	NaN	NaN	ESC_AA1788AA_AS
ESC_AA1800AA	XA43	traces-0ymdLky;7GeneMLST;ND;;NA		Human	Human	2012				Asia	India			Coimbatore								B2	Pathogen	UPEC		UTI	NA	NA	UTI	NA	NA	2015-08-26	2015-08-26	ESC_AA1800AA	legacy	NaN	NaN	NaN		NaN	NaN	NaN	ESC_AA1800AA_AS
ESC_AA1802AA	XA42	traces-0ekmGDy;7GeneMLST;ND;;NA		Human	Human	2012				India	India			Coimbatore				X.Alexander, School of Biotechnology, Madurai Kamaraj University, India				B2	Pathogen	UPEC		UTI	NA	NA	UTI	NA	NA	2015-08-26	2015-08-26	ESC_AA1802AA	legacy	NaN	NaN	NaN		NaN	NaN	NaN	ESC_AA1802AA_AS
ESC_AA1804AA	XA55	traces-0rNprDD;7GeneMLST;ND;;NA		Human	Human	2012				India	India			Coimbatore				X.Alexander, School of Biotechnology, Madurai Kamaraj University, India				B2	Pathogen	UPEC		UTI	NA	NA	UTI	NA	NA	2015-08-26	2015-08-26	ESC_AA1804AA	legacy	NaN	NaN	NaN		NaN	NaN	NaN	ESC_AA1804AA_AS
ESC_AA1822AA	XA04	traces-0aKdEws;7GeneMLST;ND;;NA		Human	Human	2011				India	India			Tirunelveli				X.Alexander, School of Biotechnology, Madurai Kamaraj University, India				B2	Pathogen	UPEC		UTI	NA	NA	UTI	NA	NA	2015-08-26	2015-08-26	ESC_AA1822AA	legacy	NaN	NaN	NaN		NaN	NaN	NaN	ESC_AA1822AA_AS
ESC_AA1830AA	XA27	traces-0PTiPME;7GeneMLST;ND;;NA		Human	Human	2011				India	India			Coimbatore				X.Alexander, School of Biotechnology, Madurai Kamaraj University, India				B2	Pathogen	UPEC		UTI	NA	NA	UTI	NA	NA	2015-08-26	2015-08-26	ESC_AA1830AA	legacy	NaN	NaN	NaN		NaN	NaN	NaN	ESC_AA1830AA_AS
ESC_AA2076AA	246-34-D	traces-0YgTpEp;7GeneMLST;ND;;NA		Human	Human	2006				Asia	India			Kolkata				JMI Laboratories					Pathogen			Wound infection	NA	NA	Abscess	NA	NA	2015-08-26	2015-08-26	ESC_AA2076AA	legacy	NaN	NaN	NaN		NaN	NaN	NaN	ESC_AA2076AA_AS
ESC_AA2117AA	P006280	traces-0rAuuiU;7GeneMLST;ND;;NA		Human	Human	2004				India	India							Peter Chapman					Pathogen	EAEC		Diarrhoea	NA	NA	Diarrhoea	NA	NA	2015-08-26	2015-08-26	ESC_AA2117AA	legacy	NaN	NaN	NaN		NaN	NaN	NaN	ESC_AA2117AA_AS
ESC_AA2446AA	E5798	traces-0IgXsWc;7GeneMLST;ND;;NA		Human	Human	1976				Asia	India							Laboratory of Enteric Pathogens, HPA Centre for Infections, Colindale			O7:H18		Pathogen			None	NA	NA	None	NA	NA	2015-08-26	2015-08-26	ESC_AA2446AA	legacy	NaN	NaN	NaN		NaN	NaN	NaN	ESC_AA2446AA_AS
ESC_AA2761AA	XA08	traces-0lPUVjM;7GeneMLST;ND;;NA		Human	Human	2011				India	India			Tirunelveli				X.Alexander, School of Biotechnology, Madurai Kamaraj University, India				B2	Pathogen	UPEC		UTI	NA	NA	UTI	NA	NA	2015-08-26	2015-08-26	ESC_AA2761AA	legacy	NaN	NaN	NaN		NaN	NaN	NaN	ESC_AA2761AA_AS
ESC_AA2966AA	BM369	traces-0HzDfRZ;7GeneMLST;ND;;NA		Human	Human					India	India							Jonathan Fletcher		O86	O86		Pathogen	EAEC		Diarrhoea	NA	NA	Diarrhoea	NA	NA	2015-08-26	2015-08-26	ESC_AA2966AA	legacy	NaN	NaN	NaN		NaN	NaN	NaN	ESC_AA2966AA_AS
ESC_AA3276AA	Ecl1	traces-0BsipAZ;7GeneMLST;ND;;NA		Human	Human					India	India							Service de Microbiologie, Hopital Beaujon, 92110 Clichy, France			O101	A	Pathogen			UTI	NA	NA	None	NA	NA	2015-08-26	2015-08-26	ESC_AA3276AA	legacy	NaN	NaN	NaN		NaN	NaN	NaN	ESC_AA3276AA_AS
ESC_AA6721AA	137-M1	traces-0bKGjpt;7GeneMLST;ND;;NA		Human	Human	2013				Asia	India							Institute of Infectious Diseases, University of Bern, Switzerland								None	NA	NA	None	NA	NA	2015-08-26	2015-08-26	ESC_AA6721AA	legacy	NaN	NaN	NaN		NaN	NaN	NaN	ESC_AA6721AA_AS
ESC_AA7203AA	E37SK2.1	traces-0yDzfnb;7GeneMLST;ND;;NA		Food	Vegetable	2014				India	India							Institute for Food Safety and Hygiene					Non pathogen			None	NA	NA	None	NA	NA	2015-08-26	2015-08-26	ESC_AA7203AA	legacy	NaN	NaN	NaN		NaN	NaN	NaN	ESC_AA7203AA_AS
ESC_AA7204AA	37SK1	traces-0VKQBpb;7GeneMLST;ND;;NA		Food	Vegetable	2014				India	India							Institute for Food Safety and Hygiene					Non pathogen			None	NA	NA	None	NA	NA	2015-08-26	2015-08-26	ESC_AA7204AA	legacy	NaN	NaN	NaN		NaN	NaN	NaN	ESC_AA7204AA_AS
ESC_AA7206AA	54SK2	traces-0XlZPJb;7GeneMLST;ND;;NA		Food	Vegetable	2014				India	India							Institute for Food Safety and Hygiene					Non pathogen			None	NA	NA	None	NA	NA	2015-08-26	2015-08-26	ESC_AA7206AA	legacy	NaN	NaN	NaN		NaN	NaN	NaN	ESC_AA7206AA_AS
ESC_BA2832AA	IB4229	ERR048333;ILLUMINA;Paired;232;ERX025396				1998				Asia	India							The Wellcome Trust Sanger Institute	Shigella flexneri								PRJEB2542	ERP000683		SAMEA1030406	ERS033385	2015-08-27	2012-04-15	ESC_BA2832AA	Assembled	375	26849	4341297	Escherichia coli / Shigella;98.62%	390	30275	4.1	ESC_TB5705AA_AS
ESC_BA2877AA	IB4235	ERR048288;ILLUMINA;Paired;229;ERX025351	Human	Human	Human	2000				Asia	India							The Wellcome Trust Sanger Institute	Shigella flexneri		Y				Lineage 6		PRJEB2542	ERP000683		SAMEA1030388	ERS033340	2015-08-27	2012-04-15	ESC_BA2877AA	Assembled	248	29357	4261490	Escherichia coli / Shigella;98.23%	386	48474	4.1	ESC_EB7152AA_AS
ESC_BA2878AA	IB4230	ERR048287;ILLUMINA;Paired;229;ERX025350	Human	Human	Human	1998				Asia	India							The Wellcome Trust Sanger Institute	Shigella flexneri		5a			S. flexneri	Lineage 5		PRJEB2542	ERP000683		SAMEA1030422	ERS033339	2015-08-27	2012-04-15	ESC_BA2878AA	Assembled	270	31105	4390250	Escherichia coli / Shigella;97.03%	378	71379	4.1	ESC_EB7153AA_AS
ESC_BA5895AA	E16553	ERR200323;ILLUMINA;Paired;250;ERX175026				1979				Asia	India							The Wellcome Trust Sanger Institute	Shigella boydii		Sb19						PRJEB2846	ERP001161		SAMEA1569826	ERS157600	2015-08-27	2012-12-11	ESC_BA5895AA	Assembled	101	17763	4180499	Escherichia coli / Shigella;98.91%	483	105604	4.1	ESC_EB8284AA_AS
ESC_BA5901AA	E10163	ERR200320;ILLUMINA;Paired;250;ERX175023				1978				Asia	India							The Wellcome Trust Sanger Institute	Shigella boydii		Sb18						PRJEB2846	ERP001161		SAMEA1569857	ERS157597	2015-08-27	2012-12-11	ESC_BA5901AA	Assembled	146	18336	4244155	Escherichia coli / Shigella;98.9%	499	58486	4.1	ESC_EB8287AA_AS
ESC_BA5958AA	94-10833	ERR200291;ILLUMINA;Paired;250;ERX174994				1994				Asia	India							The Wellcome Trust Sanger Institute	Shigella boydii		Sb9						PRJEB2846	ERP001161		SAMEA1569681	ERS157568	2015-08-27	2012-12-11	ESC_BA5958AA	Assembled	136	35557	4981239	Escherichia coli / Shigella;99.65%	414	56008	4.1	ESC_EB8314AA_AS
ESC_BA5964AA	6360-06-01	ERR200288;ILLUMINA;Paired;250;ERX174991				2006				Asia	India							The Wellcome Trust Sanger Institute	Shigella boydii		Sb8						PRJEB2846	ERP001161		SAMEA1569718	ERS157565	2015-08-27	2012-12-11	ESC_BA5964AA	Assembled	99	17655	4250294	Escherichia coli / Shigella;97.88%	516	194255	4.1	ESC_EB8317AA_AS
ESC_BA5966AA	UE 95-1589	ERR200287;ILLUMINA;Paired;250;ERX174990				1995				Asia	India							The Wellcome Trust Sanger Institute	Escherichia albertii		7						PRJEB2846	ERP001161		SAMEA1569730	ERS157564	2015-08-27	2012-12-11	ESC_BA5966AA	Assembled	53.17	123702	4577997	Escherichia coli / Shigella;92.86%	91	2171	2.2	ESC_AA8672AA_AS
ESC_BA5993AA	5580-06-01	ERR200273;ILLUMINA;Paired;250;ERX174976				2006				Asia	India							The Wellcome Trust Sanger Institute	Shigella boydii		Sb4						PRJEB2846	ERP001161		SAMEA1570012	ERS157550	2015-08-27	2012-12-11	ESC_BA5993AA	Assembled	96	20963	4419830	Escherichia coli / Shigella;98.83%	463	36394	4.1	ESC_EB8331AA_AS
ESC_BA5999AA	8186-07-01	ERR200270;ILLUMINA;Paired;250;ERX174973				2007				Asia	India							The Wellcome Trust Sanger Institute	Shigella boydii		Sb3			Shigella boydii			PRJEB2846	ERP001161		SAMEA1569774	ERS157547	2015-08-27	2012-12-11	ESC_BA5999AA	Assembled	147	17900	4074422	Escherichia coli / Shigella;98.61%	473	40985	4.1	ESC_EB8334AA_AS
ESC_CA0927AA	JJ1999	SRR933349;ILLUMINA;Paired;;SRX321635	Human	Human	ND	2007				Asia	India							THE TRANSLATIONAL GENOMICS RESEARCH INSTITUTE	Escherichia coli						parC-2, gyrA-1	fimH22_clade B	PRJNA211153	SRP027327		SAMN02228454	SRS456856	2015-08-27	2014-01-02	ESC_CA0927AA	Assembled	61.23	274517	4973624	Escherichia coli / Shigella;95.45%	72	1513	2.2	ESC_CA4987AA_AS
ESC_CA3829AA	AA041	ERR1010230;ILLUMINA;Paired;186;ERX1089254	Food	Dairy	Goat	1965				Asia	India							STATENS SERUM INSTITUT	Escherichia coli		O138:K81:H48						PRJEB10700	ERP011986		SAMEA3529317	ERS836466	2015-11-04	2015-11-03	ESC_CA3829AA	Assembled	54.86	110897	5001832	Escherichia coli / Shigella;100.0%	117	7184	2.2	ESC_FA6852AA_AS
ESC_CA3868AA	AA002	ERR1010191;ILLUMINA;Paired;574;ERX1089215	Poultry	Avian	Poultry	1972				Asia	India							STATENS SERUM INSTITUT	Escherichia coli		O8:H24						PRJEB10700	ERP011986		SAMEA3529367	ERS836516	2015-11-04	2015-11-03	ESC_CA3868AA	Assembled	28.65	126740	5445208	Escherichia coli / Shigella;86.05%	139	22205	2.2	ESC_FA6891AA_AS
ESC_CA3869AA	AA001	ERR1010190;ILLUMINA;Paired;576;ERX1089214	Companion Animal	Canine	Canine	1984				Asia	India							STATENS SERUM INSTITUT	Escherichia coli		O48:H32						PRJEB10700	ERP011986		SAMEA3529366	ERS836515	2015-11-04	2015-11-03	ESC_CA3869AA	Assembled	68.13	115617	4855114	Escherichia coli / Shigella;98.1%	128	7064	2.2	ESC_FA6892AA_AS
ESC_CA6199AA	95-6044	ERR1014550;ILLUMINA;Paired;146;ERX1093610	Human	Human	Human	1995				Asia	India							F.X.Weill, Institut Pasteur	Shigella dysenteriae		Sd1				Lineage IV		PRJEB10304	ERP011535		SAMEA3539504	ERS846653	2016-02-12	2016-02-12	ESC_CA6199AA	Assembled	319	13448	4403365	Escherichia coli / Shigella;100.0%	762	16006	3.32	ESC_GA0823AA_AS
ESC_CA6204AA	CDC 80-547	ERR1014545;ILLUMINA;Paired;138;ERX1093605	Human	Human	Human	1980				Asia	India							F.X.Weill, Institut Pasteur	Shigella dysenteriae		Sd1				Lineage IV		PRJEB10304	ERP011535		SAMEA3539496	ERS846645	2016-02-12	2016-02-12	ESC_CA6204AA	Assembled	158	13231	4336410	Escherichia coli / Shigella;99.63%	767	15753	3.32	ESC_GA0828AA_AS
ESC_CA6211AA	KO-21	ERR1014538;ILLUMINA;Paired;100;ERX1093598	Human	Human	Human	1981				Asia	India	West Bengal		Calcutta				F.X.Weill, Institut Pasteur	Shigella dysenteriae		Sd1				Lineage IV		PRJEB10304	ERP011535		SAMEA3539392	ERS846541	2016-02-12	2016-02-12	ESC_CA6211AA	Assembled	521	13576	4396051	Escherichia coli / Shigella;99.88%	765	18827	3.32	ESC_GA0835AA_AS
ESC_CA6272AA	KOI-19	ERR1014213;ILLUMINA;Paired;100;ERX1093273	Human	Human	Human	2002				Asia	India	West Bengal		Calcutta				F.X.Weill, Institut Pasteur	Shigella dysenteriae		Sd1				Lineage IV		PRJEB10304	ERP011535		SAMEA3539100	ERS846249	2016-02-12	2016-02-12	ESC_CA6272AA	Assembled	131	13383	4365014	Escherichia coli / Shigella;100.0%	777	8723	3.32	ESC_GA0896AA_AS
ESC_CA6273AA	KO-231	ERR1014212;ILLUMINA;Paired;100;ERX1093272	Human	Human	Human	1983				Asia	India	Bengalore						F.X.Weill, Institut Pasteur	Shigella dysenteriae		Sd1				Lineage IV		PRJEB10304	ERP011535		SAMEA3539099	ERS846248	2016-02-12	2016-02-12	ESC_CA6273AA	Assembled	380	13346	4165893	Escherichia coli / Shigella;99.88%	729	7200	3.32	ESC_GA0897AA_AS
ESC_CA6274AA	KO-226	ERR1014211;ILLUMINA;Paired;100;ERX1093271	Human	Human	Human	1982				Asia	India	Bengalore						F.X.Weill, Institut Pasteur	Shigella dysenteriae		Sd1				Lineage IV		PRJEB10304	ERP011535		SAMEA3539098	ERS846247	2016-02-12	2016-02-12	ESC_CA6274AA	Assembled	149	13922	4264261	Escherichia coli / Shigella;100.0%	670	6464	3.32	ESC_GA0898AA_AS
ESC_CA6283AA	E2866/73	ERR1014202;ILLUMINA;Paired;100;ERX1093262	Human	Human	Human	1973				Asia	India							F.X.Weill, Institut Pasteur	Shigella dysenteriae		Sd1				Lineage IV		PRJEB10304	ERP011535		SAMEA3539088	ERS846237	2016-02-12	2016-02-12	ESC_CA6283AA	Assembled	307	13627	4112206	Escherichia coli / Shigella;99.86%	649	7152	3.32	ESC_GA0907AA_AS
ESC_CA6284AA	E2797/74	ERR1014201;ILLUMINA;Paired;100;ERX1093261	Human	Human	Human	1974				Asia	India							F.X.Weill, Institut Pasteur	Shigella dysenteriae		Sd1				Lineage IV		PRJEB10304	ERP011535		SAMEA3539087	ERS846236	2016-02-12	2016-02-12	ESC_CA6284AA	Assembled	640	13370	4219018	Escherichia coli / Shigella;99.73%	726	12743	3.32	ESC_GA0908AA_AS
ESC_CA6286AA	E2427/73	ERR1014199;ILLUMINA;Paired;100;ERX1093259	Human	Human	Human	1973				Asia	India							F.X.Weill, Institut Pasteur	Shigella dysenteriae		Sd1				Lineage IV		PRJEB10304	ERP011535		SAMEA3539085	ERS846234	2016-02-12	2016-02-12	ESC_CA6286AA	Assembled	418	13222	4171141	Escherichia coli / Shigella;99.86%	691	7760	3.32	ESC_GA0910AA_AS
ESC_CA6344AA	40-81	ERR1014141;ILLUMINA;Paired;100;ERX1093201	Human	Human	Human	1981				Asia	India							F.X.Weill, Institut Pasteur	Shigella dysenteriae		Sd1				Lineage IV		PRJEB10304	ERP011535		SAMEA3539027	ERS846176	2016-02-12	2016-02-12	ESC_CA6344AA	Assembled	244	13540	4343521	Escherichia coli / Shigella;100.0%	781	7532	3.32	ESC_GA0968AA_AS
ESC_CA6345AA	25-90	ERR1014140;ILLUMINA;Paired;100;ERX1093200	Human	Human	Human	1990				Asia	India							F.X.Weill, Institut Pasteur	Shigella dysenteriae		Sd1				Lineage IV		PRJEB10304	ERP011535		SAMEA3539026	ERS846175	2016-02-12	2016-02-12	ESC_CA6345AA	Assembled	116	12977	4332449	Escherichia coli / Shigella;100.0%	812	10348	3.32	ESC_GA0969AA_AS
ESC_CA6387AA	KO-225	ERR1014016;ILLUMINA;Paired;101;ERX1093076	Human	Human	Human	1982				Asia	India							F.X.Weill, Institut Pasteur	Shigella dysenteriae		Sd1				Lineage IV		PRJEB10304	ERP011535		SAMEA3538352	ERS845501	2016-02-12	2016-02-12	ESC_CA6387AA	Assembled	147	14029	4075465	Escherichia coli / Shigella;100.0%	580	3566	3.32	ESC_GA1011AA_AS
ESC_CA6398AA	E85944/92	ERR1014005;ILLUMINA;Paired;101;ERX1093065	Human	Human	Human	1992				Asia	India							F.X.Weill, Institut Pasteur	Shigella dysenteriae		Sd1				Lineage IV		PRJEB10304	ERP011535		SAMEA3538341	ERS845490	2016-02-12	2016-02-12	ESC_CA6398AA	Assembled	139	13606	4291830	Escherichia coli / Shigella;100.0%	649	5722	3.32	ESC_GA1022AA_AS
ESC_CA6400AA	E46746/87	ERR1014003;ILLUMINA;Paired;101;ERX1093063	Human	Human	Human	1987				Asia	India	Delhi		New Delhi				F.X.Weill, Institut Pasteur	Shigella dysenteriae		Sd1				Lineage IV		PRJEB10304	ERP011535		SAMEA3538296	ERS845445	2016-02-12	2016-02-12	ESC_CA6400AA	Assembled	142	13914	4191478	Escherichia coli / Shigella;100.0%	596	4571	3.32	ESC_GA1024AA_AS
ESC_CA6403AA	E35155/84	ERR1014000;ILLUMINA;Paired;101;ERX1093060,ERR1013999;ILLUMINA;Paired;101;ERX1093059	Human	Human	Human	1984				Asia	India							F.X.Weill, Institut Pasteur	Shigella dysenteriae		Sd1				Lineage IV		PRJEB10304	ERP011535		SAMEA3538293	ERS845442	2016-02-12	2016-02-12	ESC_CA6403AA	Assembled	143	13830	4170530	Escherichia coli / Shigella;100.0%	602	4680	3.32	ESC_GA1028AA_AS
ESC_CA6404AA	E35066/84	ERR1013998;ILLUMINA;Paired;101;ERX1093058	Human	Human	Human	1985				Asia	India	Delhi		New Delhi				F.X.Weill, Institut Pasteur	Shigella dysenteriae		Sd1				Lineage IV		PRJEB10304	ERP011535		SAMEA3538292	ERS845441	2016-02-12	2016-02-12	ESC_CA6404AA	Assembled	138	13599	4308913	Escherichia coli / Shigella;100.0%	643	4655	3.32	ESC_GA1029AA_AS
ESC_CA6405AA	E35062/84	ERR1013997;ILLUMINA;Paired;101;ERX1093057	Human	Human	Human	1984				Asia	India	Delhi		New Delhi				F.X.Weill, Institut Pasteur	Shigella dysenteriae		Sd1				Lineage IV		PRJEB10304	ERP011535		SAMEA3538291	ERS845440	2016-02-12	2016-02-12	ESC_CA6405AA	Assembled	146	13466	4089106	Escherichia coli / Shigella;99.66%	577	3887	3.32	ESC_GA1030AA_AS
ESC_CA6407AA	E29852/83	ERR1013995;ILLUMINA;Paired;101;ERX1093055	Human	Human	Human	1983				Asia	India							F.X.Weill, Institut Pasteur	Shigella dysenteriae		Sd1				Lineage IV		PRJEB10304	ERP011535		SAMEA3538289	ERS845438	2016-02-12	2016-02-12	ESC_CA6407AA	Assembled	140	13979	4270367	Escherichia coli / Shigella;100.0%	605	5235	3.32	ESC_GA1032AA_AS
ESC_CA6411AA	E3008/73	ERR1013988;ILLUMINA;Paired;101;ERX1093048	Human	Human	Human	1973				Asia	India							F.X.Weill, Institut Pasteur	Shigella dysenteriae		Sd1				Lineage IV		PRJEB10304	ERP011535		SAMEA3538283	ERS845432	2016-02-12	2016-02-12	ESC_CA6411AA	Assembled	140	13975	4250192	Escherichia coli / Shigella;100.0%	630	5238	3.32	ESC_GA1036AA_AS
ESC_CA6424AA	C-234	ERR1013975;ILLUMINA;Paired;101;ERX1093035	Human	Human	Human	1984				Asia	India	West Bengal		Hoogly				F.X.Weill, Institut Pasteur	Shigella dysenteriae		Sd1				Lineage IV		PRJEB10304	ERP011535		SAMEA3538269	ERS845418	2016-02-12	2016-02-12	ESC_CA6424AA	Assembled	138	13484	4341806	Escherichia coli / Shigella;100.0%	644	5437	3.32	ESC_GA1049AA_AS
ESC_CA6467AA	E45448/86	ERR1013855;ILLUMINA;Paired;138;ERX1092915	Human	Human	Human	1986				Asia	India	Madhya Pradesh		Kharo				F.X.Weill, Institut Pasteur	Shigella dysenteriae		Sd1				Lineage IV		PRJEB10304	ERP011535		SAMEA3535840	ERS842989	2016-02-12	2016-02-12	ESC_CA6467AA	Assembled	556	13706	4289620	Escherichia coli / Shigella;99.49%	723	14401	3.32	ESC_GA1092AA_AS
ESC_CA6495AA	KO-106	ERR1013813;ILLUMINA;Paired;138;ERX1092873	Human	Human	Human	1978				Asia	India	Bombay						F.X.Weill, Institut Pasteur	Shigella dysenteriae		Sd1				Lineage IV		PRJEB10304	ERP011535		SAMEA3535807	ERS842956	2016-02-12	2016-02-12	ESC_CA6495AA	Assembled	119	13370	4227518	Escherichia coli / Shigella;99.87%	720	14079	3.32	ESC_GA1120AA_AS
ESC_CA6518AA	7526-05-01	ERR1013790;ILLUMINA;Paired;138;ERX1092850	Human	Human	Human	2005				Asia	India							F.X.Weill, Institut Pasteur	Shigella dysenteriae		Sd1				Lineage IV		PRJEB10304	ERP011535		SAMEA3535761	ERS842910	2016-02-12	2016-02-12	ESC_CA6518AA	Assembled	155	13367	4366626	Escherichia coli / Shigella;99.3%	805	17460	3.32	ESC_GA1143AA_AS
ESC_CA6548AA	38/SH05	ERR1013692;ILLUMINA;Paired;146;ERX1092716	Human	Human	Human	2005				Asia	India							F.X.Weill, Institut Pasteur	Shigella dysenteriae		Sd1				Lineage IV		PRJEB10304	ERP011535		SAMEA3534505	ERS841654	2016-02-12	2016-02-12	ESC_CA6548AA	Assembled	130	13404	4400438	Escherichia coli / Shigella;99.88%	768	17514	3.32	ESC_GA1173AA_AS
ESC_CA6554AA	08-06369	ERR1013686;ILLUMINA;Paired;101;ERX1092710	Human	Human	Human	2008				Asia	India							F.X.Weill, Institut Pasteur	Shigella dysenteriae		Sd1				Lineage IV		PRJEB10304	ERP011535		SAMEA3534218	ERS841367	2016-02-12	2016-02-12	ESC_CA6554AA	Assembled	138	13538	4328864	Escherichia coli / Shigella;99.86%	669	5561	3.32	ESC_GA1179AA_AS
ESC_CA6555AA	TA-1	ERR1013399;ILLUMINA;Paired;146;ERX1092423	Human	Human	Human	2002				Asia	India							F.X.Weill, Institut Pasteur	Shigella dysenteriae		Sd1				Lineage IV		PRJEB10304	ERP011535		SAMEA3533093	ERS840242	2016-02-12	2016-02-12	ESC_CA6555AA	Assembled	203	13828	4243769	Escherichia coli / Shigella;99.86%	702	14448	3.32	ESC_GA1180AA_AS
ESC_CA6569AA	NCID_NK2490	ERR1000681;ILLUMINA;Paired;146;ERX1079705	Human	Human	Human	2002				Asia	India	West Bengal		Calcutta				F.X.Weill, Institut Pasteur	Shigella dysenteriae		Sd1				Lineage IV		PRJEB10304	ERP011535		SAMEA3522134	ERS829283	2016-02-12	2016-02-12	ESC_CA6569AA	Assembled	228	13352	4412831	Escherichia coli / Shigella;100.0%	774	18748	3.32	ESC_GA1205AA_AS
ESC_CA6570AA	NCID_IDH032161	ERR1000680;ILLUMINA;Paired;146;ERX1079704	Human	Human	Human	2010				Asia	India	West Bengal		Calcutta				F.X.Weill, Institut Pasteur	Shigella dysenteriae		Sd1				Lineage IV		PRJEB10304	ERP011535		SAMEA3522133	ERS829282	2016-02-12	2016-02-12	ESC_CA6570AA	Assembled	106	13235	4411879	Escherichia coli / Shigella;100.0%	763	20927	3.32	ESC_GA1206AA_AS
ESC_CA6571AA	NCID_D44	ERR1000679;ILLUMINA;Paired;146;ERX1079703	Human	Human	Human	2002				Asia	India	West Bengal		Diamond Harbor				F.X.Weill, Institut Pasteur	Shigella dysenteriae		Sd1				Lineage IV		PRJEB10304	ERP011535		SAMEA3522132	ERS829281	2016-02-12	2016-02-12	ESC_CA6571AA	Assembled	196	13883	4250216	Escherichia coli / Shigella;100.0%	708	15898	3.32	ESC_GA1207AA_AS
ESC_CA6572AA	NCID_D1	ERR1000678;ILLUMINA;Paired;146;ERX1079702	Human	Human	Human	2002				Asia	India	West Bengal		Diamond Harbor				F.X.Weill, Institut Pasteur	Shigella dysenteriae		Sd1				Lineage IV		PRJEB10304	ERP011535		SAMEA3522131	ERS829280	2016-02-12	2016-02-12	ESC_CA6572AA	Assembled	226	13624	4230633	Escherichia coli / Shigella;100.0%	711	16427	3.32	ESC_GA1208AA_AS
ESC_CA6573AA	NCID_BCH518	ERR1000677;ILLUMINA;Paired;146;ERX1079701	Human	Human	Human	1995				Asia	India	West Bengal		Calcutta				F.X.Weill, Institut Pasteur	Shigella dysenteriae		Sd1				Lineage IV		PRJEB10304	ERP011535		SAMEA3522130	ERS829279	2016-02-12	2016-02-12	ESC_CA6573AA	Assembled	83	13866	4236828	Escherichia coli / Shigella;99.32%	700	25609	3.32	ESC_GA1209AA_AS
ESC_CA6574AA	NCID_Az11	ERR1000676;ILLUMINA;Paired;146;ERX1079700	Human	Human	Human	2003				Asia	India	Mizoram						F.X.Weill, Institut Pasteur	Shigella dysenteriae		Sd1				Lineage IV		PRJEB10304	ERP011535		SAMEA3522129	ERS829278	2016-02-12	2016-02-12	ESC_CA6574AA	Assembled	289	13780	4398143	Escherichia coli / Shigella;100.0%	763	17099	3.32	ESC_GA1210AA_AS
ESC_CA6575AA	NCID_25	ERR1000675;ILLUMINA;Paired;146;ERX1079699	Human	Human	Human	2002				Asia	India	West Bengal		Siliguri				F.X.Weill, Institut Pasteur	Shigella dysenteriae		Sd1				Lineage IV		PRJEB10304	ERP011535		SAMEA3522128	ERS829277	2016-02-12	2016-02-12	ESC_CA6575AA	Assembled	175	13810	4496990	Escherichia coli / Shigella;100.0%	766	16767	3.32	ESC_GA1211AA_AS
ESC_CA6576AA	NCID_21	ERR1000636;ILLUMINA;Paired;146;ERX1079672	Human	Human	Human	2002				Asia	India	West Bengal		Siliguri				F.X.Weill, Institut Pasteur	Shigella dysenteriae		Sd1				Lineage IV		PRJEB10304	ERP011535		SAMEA3522023	ERS829172	2016-02-12	2016-02-12	ESC_CA6576AA	Assembled	208	13671	4320112	Escherichia coli / Shigella;100.0%	723	16015	3.32	ESC_GA1203AA_AS
ESC_CA7166AA	201407537	ERR1290132;ILLUMINA;Paired;465;ERX1361738	Human	Human		2014				Asia	India							The Wellcome Trust Sanger Institute	Shigella sonnei								PRJEB11528	ERP012925		SAMEA3641264	ERS948413	2016-02-24	2016-02-24	ESC_CA7166AA	Assembled	168	25600	4678767	Escherichia coli / Shigella;99.77%	478	2979	3.41	ESC_HA0724AA_AS
ESC_CA7167AA	201407081	ERR1290131;ILLUMINA;Paired;465;ERX1361737	Human	Human		2014				Asia	India							The Wellcome Trust Sanger Institute	Shigella sonnei								PRJEB11528	ERP012925		SAMEA3641263	ERS948412	2016-02-24	2016-02-24	ESC_CA7167AA	Assembled	241	25334	4463587	Escherichia coli / Shigella;98.02%	416	31812	4.1	ESC_EB3035AA_AS
ESC_CA7168AA	201406550	ERR1290130;ILLUMINA;Paired;465;ERX1361736	Human	Human		2014				Asia	India							The Wellcome Trust Sanger Institute	Shigella sonnei								PRJEB11528	ERP012925		SAMEA3641262	ERS948411	2016-02-24	2016-02-24	ESC_CA7168AA	Assembled	175	23480	4012726	Escherichia coli / Shigella;100.0%	433	3247	3.32	ESC_GA2126AA_AS
ESC_CA7169AA	201406445	ERR1290129;ILLUMINA;Paired;465;ERX1361735	Human	Human		2014				Asia	India							The Wellcome Trust Sanger Institute	Shigella sonnei								PRJEB11528	ERP012925		SAMEA3641261	ERS948410	2016-02-24	2016-02-24	ESC_CA7169AA	Assembled	168	25214	4559913	Escherichia coli / Shigella;99.76%	467	2809	3.41	ESC_HA0725AA_AS
ESC_CA7172AA	201401929	ERR1290126;ILLUMINA;Paired;465;ERX1361732	Human	Human		2014				Asia	India							The Wellcome Trust Sanger Institute	Shigella sonnei								PRJEB11528	ERP012925		SAMEA3641257	ERS948406	2016-02-24	2016-02-24	ESC_CA7172AA	Assembled	197	23492	3753154	Escherichia coli / Shigella;100.0%	397	1746	3.32	ESC_GA2857AA_AS
ESC_CA7173AA	201401695	ERR1290125;ILLUMINA;Paired;465;ERX1361731	Human	Human		2014				Asia	India							The Wellcome Trust Sanger Institute	Shigella sonnei								PRJEB11528	ERP012925		SAMEA3641255	ERS948404	2016-02-24	2016-02-24	ESC_CA7173AA	Assembled	246	25065	4623875	Escherichia coli / Shigella;97.3%	467	46805	4.1	ESC_EB3038AA_AS
ESC_CA7174AA	201401659	ERR1290124;ILLUMINA;Paired;465;ERX1361730	Human	Human		2014				Asia	India							The Wellcome Trust Sanger Institute	Shigella sonnei								PRJEB11528	ERP012925		SAMEA3641253	ERS948402	2016-02-24	2016-02-24	ESC_CA7174AA	Assembled	227	25334	4465613	Escherichia coli / Shigella;97.04%	411	42226	4.1	ESC_EB3039AA_AS
ESC_CA7176AA	201401034	ERR1290122;ILLUMINA;Paired;465;ERX1361728	Human	Human		2014				Asia	India							The Wellcome Trust Sanger Institute	Shigella sonnei								PRJEB11528	ERP012925		SAMEA3641249	ERS948398	2016-02-24	2016-02-24	ESC_CA7176AA	Assembled	170	23498	4031897	Escherichia coli / Shigella;100.0%	430	2397	3.32	ESC_GA2134AA_AS
ESC_CA7177AA	201311547	ERR1290121;ILLUMINA;Paired;465;ERX1361727	Human	Human		2013				Asia	India							The Wellcome Trust Sanger Institute	Shigella sonnei								PRJEB11528	ERP012925		SAMEA3641247	ERS948396	2016-02-24	2016-02-24	ESC_CA7177AA	Assembled	239	25361	4501775	Escherichia coli / Shigella;97.43%	420	34057	4.1	ESC_EB3040AA_AS
ESC_CA7178AA	201311425	ERR1290120;ILLUMINA;Paired;465;ERX1361726	Human	Human		2013				Asia	India							The Wellcome Trust Sanger Institute	Shigella sonnei								PRJEB11528	ERP012925		SAMEA3641245	ERS948394	2016-02-24	2016-02-24	ESC_CA7178AA	Assembled	156	25065	4544233	Escherichia coli / Shigella;99.77%	515	67513	4	ESC_UA5442AA_AS
ESC_CA7179AA	201309930	ERR1290119;ILLUMINA;Paired;465;ERX1361725	Human	Human		2013				Asia	India							The Wellcome Trust Sanger Institute	Shigella sonnei								PRJEB11528	ERP012925		SAMEA3641243	ERS948392	2016-02-24	2016-02-24	ESC_CA7179AA	Assembled	127	24464	4491230	Escherichia coli / Shigella;99.78%	512	72217	4	ESC_UA5443AA_AS
ESC_CA7180AA	201307998	ERR1290118;ILLUMINA;Paired;465;ERX1361724	Human	Human		2013				Asia	India							The Wellcome Trust Sanger Institute	Shigella sonnei								PRJEB11528	ERP012925		SAMEA3641241	ERS948390	2016-02-24	2016-02-24	ESC_CA7180AA	Assembled	202	24825	4465746	Escherichia coli / Shigella;98.4%	417	40361	4.1	ESC_EB3041AA_AS
ESC_CA7181AA	201307912	ERR1290117;ILLUMINA;Paired;465;ERX1361723	Human	Human		2013				Asia	India							The Wellcome Trust Sanger Institute	Shigella sonnei								PRJEB11528	ERP012925		SAMEA3641240	ERS948389	2016-02-24	2016-02-24	ESC_CA7181AA	Assembled	219	25065	4451868	Escherichia coli / Shigella;98.68%	412	38615	4.1	ESC_EB3042AA_AS
ESC_CA7182AA	200810423	ERR1290116;ILLUMINA;Paired;465;ERX1361722	Human	Human		2008				Asia	India							The Wellcome Trust Sanger Institute	Shigella sonnei								PRJEB11528	ERP012925		SAMEA3641238	ERS948387	2016-02-24	2016-02-24	ESC_CA7182AA	Assembled	207	25361	4453594	Escherichia coli / Shigella;97.72%	410	33670	4.1	ESC_EB3043AA_AS
ESC_CA7183AA	200808768	ERR1290115;ILLUMINA;Paired;465;ERX1361721	Human	Human		2008				Asia	India							The Wellcome Trust Sanger Institute	Shigella sonnei					S. sonnei			PRJEB11528	ERP012925		SAMEA3641236	ERS948385	2016-02-24	2016-02-24	ESC_CA7183AA	Assembled	133	25334	4491207	Escherichia coli / Shigella;99.78%	508	62859	4	ESC_UA5446AA_AS
ESC_CA7184AA	200807710	ERR1290114;ILLUMINA;Paired;465;ERX1361720	Human	Human		2008				Asia	India							The Wellcome Trust Sanger Institute	Shigella sonnei								PRJEB11528	ERP012925		SAMEA3641234	ERS948383	2016-02-24	2016-02-24	ESC_CA7184AA	Assembled	148	23784	4290099	Escherichia coli / Shigella;100.0%	454	2669	3.32	ESC_GA2853AA_AS
ESC_CA7185AA	200806701	ERR1290113;ILLUMINA;Paired;465;ERX1361719	Human	Human		2008				Asia	India							The Wellcome Trust Sanger Institute	Shigella sonnei								PRJEB11528	ERP012925		SAMEA3641232	ERS948381	2016-02-24	2016-02-24	ESC_CA7185AA	Assembled	246	25065	4505966	Escherichia coli / Shigella;98.72%	413	34020	4.1	ESC_EB3044AA_AS
ESC_CA7186AA	200802680	ERR1290112;ILLUMINA;Paired;465;ERX1361718	Human	Human		2008				Asia	India							The Wellcome Trust Sanger Institute	Shigella sonnei								PRJEB11528	ERP012925		SAMEA3641230	ERS948379	2016-02-24	2016-02-24	ESC_CA7186AA	Assembled	260	25334	4338586	Escherichia coli / Shigella;98.67%	409	72171	4.1	ESC_EB3045AA_AS
ESC_CA7187AA	200801815	ERR1290111;ILLUMINA;Paired;465;ERX1361717	Human	Human		2008				Asia	India							The Wellcome Trust Sanger Institute	Shigella sonnei								PRJEB11528	ERP012925		SAMEA3641228	ERS948377	2016-02-24	2016-02-24	ESC_CA7187AA	Assembled	241	25065	4408075	Escherichia coli / Shigella;98.02%	401	52870	4.1	ESC_EB3046AA_AS
ESC_CA7188AA	200706723	ERR1290110;ILLUMINA;Paired;465;ERX1361716	Human	Human		2007				Asia	India							The Wellcome Trust Sanger Institute	Shigella sonnei								PRJEB11528	ERP012925		SAMEA3641226	ERS948375	2016-02-24	2016-02-24	ESC_CA7188AA	Assembled	251	25334	4441298	Escherichia coli / Shigella;98.71%	413	51958	4.1	ESC_EB3047AA_AS
ESC_CA7192AA	200702523	ERR1290106;ILLUMINA;Paired;465;ERX1361712	Human	Human		2007				Asia	India							The Wellcome Trust Sanger Institute	Shigella sonnei								PRJEB11528	ERP012925		SAMEA3641218	ERS948367	2016-02-24	2016-02-24	ESC_CA7192AA	Assembled	152	24676	4435231	Escherichia coli / Shigella;98.06%	415	29410	4.1	ESC_EB3049AA_AS
ESC_CA7193AA	200701748	ERR1290105;ILLUMINA;Paired;465;ERX1361711	Human	Human		2007				Asia	India							The Wellcome Trust Sanger Institute	Shigella sonnei								PRJEB11528	ERP012925		SAMEA3641216	ERS948365	2016-02-24	2016-02-24	ESC_CA7193AA	Assembled	232	25237	4456104	Escherichia coli / Shigella;98.39%	413	41842	4.1	ESC_EB3050AA_AS
ESC_CA7194AA	200700106	ERR1290104;ILLUMINA;Paired;465;ERX1361710	Human	Human		2007				Asia	India							The Wellcome Trust Sanger Institute	Shigella sonnei								PRJEB11528	ERP012925		SAMEA3641214	ERS948363	2016-02-24	2016-02-24	ESC_CA7194AA	Assembled	223	25064	4450139	Escherichia coli / Shigella;98.08%	411	34727	4.1	ESC_EB3051AA_AS
ESC_CA7196AA	201008902	ERR1290102;ILLUMINA;Paired;465;ERX1361708	Human	Human		2010				Asia	India							The Wellcome Trust Sanger Institute	Shigella sonnei								PRJEB11528	ERP012925		SAMEA3641209	ERS948358	2016-02-24	2016-02-24	ESC_CA7196AA	Assembled	223	25334	4463901	Escherichia coli / Shigella;97.71%	411	28206	4.1	ESC_EB3052AA_AS
ESC_CA7197AA	201007817	ERR1290101;ILLUMINA;Paired;465;ERX1361707	Human	Human		2010				Asia	India							The Wellcome Trust Sanger Institute	Shigella sonnei								PRJEB11528	ERP012925		SAMEA3641207	ERS948356	2016-02-24	2016-02-24	ESC_CA7197AA	Assembled	136	24581	4506120	Escherichia coli / Shigella;100.0%	467	3232	3.32	ESC_GA2850AA_AS
ESC_CA7199AA	201005526	ERR1290099;ILLUMINA;Paired;465;ERX1361705	Human	Human		2010				Asia	India							The Wellcome Trust Sanger Institute	Shigella sonnei								PRJEB11528	ERP012925		SAMEA3641204	ERS948353	2016-02-24	2016-02-24	ESC_CA7199AA	Assembled	150	23821	4305248	Escherichia coli / Shigella;100.0%	454	3178	3.32	ESC_GA2165AA_AS
ESC_CA7201AA	201005165	ERR1290097;ILLUMINA;Paired;465;ERX1361703	Human	Human		2010				Asia	India							The Wellcome Trust Sanger Institute	Shigella sonnei								PRJEB11528	ERP012925		SAMEA3641199	ERS948348	2016-02-24	2016-02-24	ESC_CA7201AA	Assembled	181	23616	3944555	Escherichia coli / Shigella;100.0%	427	2539	3.32	ESC_GA2848AA_AS
ESC_CA7202AA	201005130	ERR1290096;ILLUMINA;Paired;465;ERX1361702	Human	Human		2010				Asia	India							The Wellcome Trust Sanger Institute	Shigella sonnei								PRJEB11528	ERP012925		SAMEA3641197	ERS948346	2016-02-24	2016-02-24	ESC_CA7202AA	Assembled	147	24641	4371892	Escherichia coli / Shigella;100.0%	451	3146	3.32	ESC_GA2847AA_AS
ESC_CA7203AA	201005110	ERR1290095;ILLUMINA;Paired;465;ERX1361701	Human	Human		2010				Asia	India							The Wellcome Trust Sanger Institute	Shigella sonnei								PRJEB11528	ERP012925		SAMEA3641196	ERS948345	2016-02-24	2016-02-24	ESC_CA7203AA	Assembled	130	25214	4574698	Escherichia coli / Shigella;99.77%	479	2881	3.32	ESC_GA2846AA_AS
ESC_CA7205AA	201004450	ERR1290093;ILLUMINA;Paired;465;ERX1361699	Human	Human		2010				Asia	India							The Wellcome Trust Sanger Institute	Shigella sonnei								PRJEB11528	ERP012925		SAMEA3641191	ERS948340	2016-02-24	2016-02-24	ESC_CA7205AA	Assembled	129	24556	4543967	Escherichia coli / Shigella;99.76%	471	2485	3.32	ESC_GA2172AA_AS
ESC_CA7206AA	201003098	ERR1290092;ILLUMINA;Paired;465;ERX1361698	Human	Human		2010				Asia	India							The Wellcome Trust Sanger Institute	Shigella sonnei								PRJEB11528	ERP012925		SAMEA3641189	ERS948338	2016-02-24	2016-02-24	ESC_CA7206AA	Assembled	126	23821	4625316	Escherichia coli / Shigella;99.53%	485	3212	3.32	ESC_GA2845AA_AS
ESC_CA7207AA	201002795	ERR1290091;ILLUMINA;Paired;465;ERX1361697	Human	Human		2010				Asia	India							The Wellcome Trust Sanger Institute	Shigella sonnei								PRJEB11528	ERP012925		SAMEA3641187	ERS948336	2016-02-24	2016-02-24	ESC_CA7207AA	Assembled	186	25361	4433184	Escherichia coli / Shigella;97.76%	404	23206	4.1	ESC_EB3054AA_AS
ESC_CA7208AA	201002412	ERR1290090;ILLUMINA;Paired;465;ERX1361696	Human	Human		2010				Asia	India							The Wellcome Trust Sanger Institute	Shigella sonnei								PRJEB11528	ERP012925		SAMEA3641185	ERS948334	2016-02-24	2016-02-24	ESC_CA7208AA	Assembled	123	24572	4541320	Escherichia coli / Shigella;99.77%	476	2730	3.32	ESC_GA2175AA_AS
ESC_CA7209AA	201002095	ERR1290089;ILLUMINA;Paired;465;ERX1361695	Human	Human		2010				Asia	India							The Wellcome Trust Sanger Institute	Shigella sonnei								PRJEB11528	ERP012925		SAMEA3641183	ERS948332	2016-02-24	2016-02-24	ESC_CA7209AA	Assembled	153	23822	4306476	Escherichia coli / Shigella;100.0%	485	5036	3.32	ESC_GA2176AA_AS
ESC_CA7210AA	201001454	ERR1290088;ILLUMINA;Paired;465;ERX1361694	Human	Human		2010				Asia	India							The Wellcome Trust Sanger Institute	Shigella sonnei								PRJEB11528	ERP012925		SAMEA3641181	ERS948330	2016-02-24	2016-02-24	ESC_CA7210AA	Assembled	227	25334	4450477	Escherichia coli / Shigella;98.35%	413	24217	4.1	ESC_EB3055AA_AS
ESC_CA7211AA	201000294	ERR1290087;ILLUMINA;Paired;465;ERX1361693	Human	Human		2010				Asia	India							The Wellcome Trust Sanger Institute	Shigella sonnei								PRJEB11528	ERP012925		SAMEA3641179	ERS948328	2016-02-24	2016-02-24	ESC_CA7211AA	Assembled	205	23821	3718652	Escherichia coli / Shigella;100.0%	395	1941	3.32	ESC_GA2842AA_AS
ESC_CA7212AA	201000148	ERR1290086;ILLUMINA;Paired;465;ERX1361692	Human	Human		2010				Asia	India							The Wellcome Trust Sanger Institute	Shigella sonnei								PRJEB11528	ERP012925		SAMEA3641177	ERS948326	2016-02-24	2016-02-24	ESC_CA7212AA	Assembled	224	25334	4510878	Escherichia coli / Shigella;98.41%	421	29767	4.1	ESC_EB3056AA_AS
ESC_CA7213AA	200908210	ERR1290085;ILLUMINA;Paired;465;ERX1361691	Human	Human		2009				Asia	India							The Wellcome Trust Sanger Institute	Shigella sonnei								PRJEB11528	ERP012925		SAMEA3641175	ERS948324	2016-02-24	2016-02-24	ESC_CA7213AA	Assembled	132	23821	4547891	Escherichia coli / Shigella;100.0%	471	3184	3.32	ESC_GA2840AA_AS
ESC_CA7214AA	200907727	ERR1290084;ILLUMINA;Paired;465;ERX1361690	Human	Human		2009				Asia	India							The Wellcome Trust Sanger Institute	Shigella sonnei								PRJEB11528	ERP012925		SAMEA3641174	ERS948323	2016-02-24	2016-02-24	ESC_CA7214AA	Assembled	134	24568	4561136	Escherichia coli / Shigella;100.0%	470	3180	3.32	ESC_GA2839AA_AS
ESC_CA7215AA	200906336	ERR1290083;ILLUMINA;Paired;465;ERX1361689	Human	Human		2009				Asia	India							The Wellcome Trust Sanger Institute	Shigella sonnei								PRJEB11528	ERP012925		SAMEA3641172	ERS948321	2016-02-24	2016-02-24	ESC_CA7215AA	Assembled	135	23498	4503360	Escherichia coli / Shigella;100.0%	463	3167	3.32	ESC_GA2838AA_AS
ESC_CA7216AA	200906003	ERR1290082;ILLUMINA;Paired;465;ERX1361688	Human	Human		2009				Asia	India							The Wellcome Trust Sanger Institute	Shigella sonnei								PRJEB11528	ERP012925		SAMEA3641171	ERS948320	2016-02-24	2016-02-24	ESC_CA7216AA	Assembled	132	23828	4563614	Escherichia coli / Shigella;100.0%	475	2856	3.32	ESC_GA2837AA_AS
ESC_CA7217AA	200905819	ERR1290081;ILLUMINA;Paired;465;ERX1361687	Human	Human		2009				Asia	India							The Wellcome Trust Sanger Institute	Shigella sonnei								PRJEB11528	ERP012925		SAMEA3641168	ERS948317	2016-02-24	2016-02-24	ESC_CA7217AA	Assembled	136	25129	4566382	Escherichia coli / Shigella;100.0%	468	2901	3.32	ESC_GA2836AA_AS
ESC_CA7218AA	200905799	ERR1290080;ILLUMINA;Paired;465;ERX1361686	Human	Human		2009				Asia	India							The Wellcome Trust Sanger Institute	Shigella sonnei								PRJEB11528	ERP012925		SAMEA3641166	ERS948315	2016-02-24	2016-02-24	ESC_CA7218AA	Assembled	138	23614	4496761	Escherichia coli / Shigella;99.76%	480	2935	3.32	ESC_GA2385AA_AS
ESC_CA7219AA	200905610	ERR1290079;ILLUMINA;Paired;465;ERX1361685	Human	Human		2009				Asia	India							The Wellcome Trust Sanger Institute	Shigella sonnei								PRJEB11528	ERP012925		SAMEA3641164	ERS948313	2016-02-24	2016-02-24	ESC_CA7219AA	Assembled	140	24822	4394665	Escherichia coli / Shigella;100.0%	465	3400	3.32	ESC_GA2386AA_AS
ESC_CA7220AA	200905584	ERR1290078;ILLUMINA;Paired;465;ERX1361684	Human	Human		2009				Asia	India							The Wellcome Trust Sanger Institute	Shigella sonnei								PRJEB11528	ERP012925		SAMEA3641162	ERS948311	2016-02-24	2016-02-24	ESC_CA7220AA	Assembled	147	25214	4329176	Escherichia coli / Shigella;100.0%	451	2655	3.32	ESC_GA2387AA_AS
ESC_CA7221AA	200905450	ERR1290077;ILLUMINA;Paired;465;ERX1361683	Human	Human		2009				Asia	India							The Wellcome Trust Sanger Institute	Shigella sonnei								PRJEB11528	ERP012925		SAMEA3641160	ERS948309	2016-02-24	2016-02-24	ESC_CA7221AA	Assembled	140	25214	4433179	Escherichia coli / Shigella;100.0%	458	3415	3.32	ESC_GA2835AA_AS
ESC_CA7222AA	200905271	ERR1290076;ILLUMINA;Paired;465;ERX1361682	Human	Human		2009				Asia	India							The Wellcome Trust Sanger Institute	Shigella sonnei								PRJEB11528	ERP012925		SAMEA3641158	ERS948307	2016-02-24	2016-02-24	ESC_CA7222AA	Assembled	135	24641	4513619	Escherichia coli / Shigella;100.0%	466	2671	3.32	ESC_GA2834AA_AS
ESC_CA7223AA	200904563	ERR1290075;ILLUMINA;Paired;465;ERX1361681	Human	Human		2009				Asia	India							The Wellcome Trust Sanger Institute	Shigella sonnei								PRJEB11528	ERP012925		SAMEA3641157	ERS948306	2016-02-24	2016-02-24	ESC_CA7223AA	Assembled	153	23565	4257155	Escherichia coli / Shigella;100.0%	444	2601	3.32	ESC_GA2390AA_AS
ESC_CA7224AA	200903618	ERR1290074;ILLUMINA;Paired;465;ERX1361680	Human	Human		2009				Asia	India							The Wellcome Trust Sanger Institute	Shigella sonnei								PRJEB11528	ERP012925		SAMEA3641154	ERS948303	2016-02-24	2016-02-24	ESC_CA7224AA	Assembled	216	25361	4455990	Escherichia coli / Shigella;97.73%	414	38378	4.1	ESC_EB3057AA_AS
ESC_CA7225AA	200902613	ERR1290073;ILLUMINA;Paired;465;ERX1361679	Human	Human		2009				Asia	India							The Wellcome Trust Sanger Institute	Shigella sonnei								PRJEB11528	ERP012925		SAMEA3641152	ERS948301	2016-02-24	2016-02-24	ESC_CA7225AA	Assembled	140	25416	4454799	Escherichia coli / Shigella;100.0%	447	4196	3.32	ESC_GA2392AA_AS
ESC_CA7226AA	200902471	ERR1290072;ILLUMINA;Paired;465;ERX1361678	Human	Human		2009				Asia	India							The Wellcome Trust Sanger Institute	Shigella sonnei					S. sonnei			PRJEB11528	ERP012925		SAMEA3641150	ERS948299	2016-02-24	2016-02-24	ESC_CA7226AA	Assembled	141	25214	4464020	Escherichia coli / Shigella;100.0%	464	3234	3.32	ESC_GA2393AA_AS
ESC_CA7230AA	201207316	ERR1290068;ILLUMINA;Paired;465;ERX1361674	Human	Human		2012				Asia	India							The Wellcome Trust Sanger Institute	Shigella sonnei								PRJEB11528	ERP012925		SAMEA3641142	ERS948291	2016-02-24	2016-02-24	ESC_CA7230AA	Assembled	118	25121	4577590	Escherichia coli / Shigella;99.76%	464	2901	3.32	ESC_GA2397AA_AS
ESC_CA7231AA	201207010	ERR1290067;ILLUMINA;Paired;465;ERX1361673	Human	Human		2012				Asia	India							The Wellcome Trust Sanger Institute	Shigella sonnei								PRJEB11528	ERP012925		SAMEA3641140	ERS948289	2016-02-24	2016-02-24	ESC_CA7231AA	Assembled	148	24556	4324343	Escherichia coli / Shigella;100.0%	460	3701	3.32	ESC_GA2398AA_AS
ESC_CA7232AA	201204835	ERR1290066;ILLUMINA;Paired;465;ERX1361672	Human	Human		2012				Asia	India							The Wellcome Trust Sanger Institute	Shigella sonnei								PRJEB11528	ERP012925		SAMEA3641138	ERS948287	2016-02-24	2016-02-24	ESC_CA7232AA	Assembled	149	24556	4285511	Escherichia coli / Shigella;100.0%	442	2890	3.32	ESC_GA2399AA_AS
ESC_CA7234AA	201203410	ERR1290064;ILLUMINA;Paired;465;ERX1361670	Human	Human		2012				Asia	India							The Wellcome Trust Sanger Institute	Shigella sonnei								PRJEB11528	ERP012925		SAMEA3641134	ERS948283	2016-02-24	2016-02-24	ESC_CA7234AA	Assembled	128	25137	4581243	Escherichia coli / Shigella;99.77%	478	2451	3.32	ESC_GA2401AA_AS
ESC_CA7235AA	201203160	ERR1290063;ILLUMINA;Paired;465;ERX1361669	Human	Human		2012				Asia	India							The Wellcome Trust Sanger Institute	Shigella sonnei								PRJEB11528	ERP012925		SAMEA3641132	ERS948281	2016-02-24	2016-02-24	ESC_CA7235AA	Assembled	206	25361	4434351	Escherichia coli / Shigella;98.02%	403	31365	4.1	ESC_EB3059AA_AS
ESC_CA7236AA	201202950	ERR1290062;ILLUMINA;Paired;465;ERX1361668	Human	Human		2012				Asia	India							The Wellcome Trust Sanger Institute	Shigella sonnei								PRJEB11528	ERP012925		SAMEA3641130	ERS948279	2016-02-24	2016-02-24	ESC_CA7236AA	Assembled	120	25133	4622656	Escherichia coli / Shigella;99.76%	473	3370	3.32	ESC_GA2831AA_AS
ESC_CA7237AA	201202272	ERR1290061;ILLUMINA;Paired;465;ERX1361667	Human	Human		2012				Asia	India							The Wellcome Trust Sanger Institute	Shigella sonnei								PRJEB11528	ERP012925		SAMEA3641128	ERS948277	2016-02-24	2016-02-24	ESC_CA7237AA	Assembled	131	25117	4472037	Escherichia coli / Shigella;100.0%	456	2107	3.32	ESC_GA2830AA_AS
ESC_CA7245AA	201009356	ERR1290053;ILLUMINA;Paired;465;ERX1361659	Human	Human		2010				Asia	India							The Wellcome Trust Sanger Institute	Shigella sonnei								PRJEB11528	ERP012925		SAMEA3641111	ERS948260	2016-02-24	2016-02-24	ESC_CA7245AA	Assembled	140	24556	4440911	Escherichia coli / Shigella;100.0%	454	3433	3.32	ESC_GA2412AA_AS
ESC_CA7247AA	200607712	ERR1290051;ILLUMINA;Paired;465;ERX1361657	Human	Human		2006				Asia	India							The Wellcome Trust Sanger Institute	Shigella sonnei								PRJEB11528	ERP012925		SAMEA3641108	ERS948257	2016-02-24	2016-02-24	ESC_CA7247AA	Assembled	215	23861	4374799	Escherichia coli / Shigella;98.13%	440	73932	4.1	ESC_EB3063AA_AS
ESC_CA7251AA	200600063	ERR1290047;ILLUMINA;Paired;465;ERX1361653	Human	Human		2006				Asia	India							The Wellcome Trust Sanger Institute	Shigella sonnei								PRJEB11528	ERP012925		SAMEA3641099	ERS948248	2016-02-24	2016-02-24	ESC_CA7251AA	Assembled	253	24464	4434895	Escherichia coli / Shigella;98.06%	414	40188	4.1	ESC_EB3067AA_AS
ESC_CA7252AA	200507941	ERR1290046;ILLUMINA;Paired;465;ERX1361652	Human	Human		2005				Asia	India							The Wellcome Trust Sanger Institute	Shigella sonnei					S. sonnei			PRJEB11528	ERP012925		SAMEA3641097	ERS948246	2016-02-24	2016-02-24	ESC_CA7252AA	Assembled	157	24556	4344415	Escherichia coli / Shigella;100.0%	525	8391	3.32	ESC_GA2419AA_AS
ESC_CA7253AA	200507122	ERR1290045;ILLUMINA;Paired;465;ERX1361651	Human	Human		2005				Asia	India							The Wellcome Trust Sanger Institute	Shigella sonnei								PRJEB11528	ERP012925		SAMEA3641095	ERS948244	2016-02-24	2016-02-24	ESC_CA7253AA	Assembled	216	23708	4426821	Escherichia coli / Shigella;98.41%	408	40883	4.1	ESC_EB3068AA_AS
ESC_CA7254AA	200506859	ERR1290044;ILLUMINA;Paired;465;ERX1361650	Human	Human		2005				Asia	India							The Wellcome Trust Sanger Institute	Shigella sonnei								PRJEB11528	ERP012925		SAMEA3641092	ERS948241	2016-02-24	2016-02-24	ESC_CA7254AA	Assembled	225	25334	4469956	Escherichia coli / Shigella;97.76%	413	30431	4.1	ESC_EB3069AA_AS
ESC_CA7255AA	200506437	ERR1290043;ILLUMINA;Paired;465;ERX1361649	Human	Human		2005				Asia	India							The Wellcome Trust Sanger Institute	Shigella sonnei								PRJEB11528	ERP012925		SAMEA3641089	ERS948238	2016-02-24	2016-02-24	ESC_CA7255AA	Assembled	229	25066	4401759	Escherichia coli / Shigella;98.71%	409	38799	4.1	ESC_EB3070AA_AS
ESC_CA7256AA	200506395	ERR1290042;ILLUMINA;Paired;465;ERX1361648	Human	Human		2005				Asia	India							The Wellcome Trust Sanger Institute	Shigella sonnei								PRJEB11528	ERP012925		SAMEA3641087	ERS948236	2016-02-24	2016-02-24	ESC_CA7256AA	Assembled	241	25361	4499744	Escherichia coli / Shigella;98.09%	414	23247	4.1	ESC_EB3071AA_AS
ESC_CA7257AA	200504771	ERR1290041;ILLUMINA;Paired;467;ERX1361647	Human	Human		2005				Asia	India							The Wellcome Trust Sanger Institute	Shigella sonnei								PRJEB11528	ERP012925		SAMEA3641085	ERS948234	2016-02-24	2016-02-24	ESC_CA7257AA	Assembled	250	25065	4511457	Escherichia coli / Shigella;98.04%	420	41288	4.1	ESC_EB3072AA_AS
ESC_CA7258AA	200503579	ERR1290040;ILLUMINA;Paired;467;ERX1361646	Human	Human		2005				Asia	India							The Wellcome Trust Sanger Institute	Shigella sonnei								PRJEB11528	ERP012925		SAMEA3641083	ERS948232	2016-02-24	2016-02-24	ESC_CA7258AA	Assembled	257	25065	4457072	Escherichia coli / Shigella;98.06%	414	35305	4.1	ESC_EB3073AA_AS
ESC_CA7281AA	H073580115	ERR1290017;ILLUMINA;Paired;467;ERX1361623	Human	Human		2007				Asia	India							The Wellcome Trust Sanger Institute	Shigella sonnei					S. sonnei			PRJEB11528	ERP012925		SAMEA3641215	ERS948364	2016-02-24	2016-02-24	ESC_CA7281AA	Assembled	228	25724	4290342	Escherichia coli / Shigella;97.94%	376	41752	4.1	ESC_EB3082AA_AS
ESC_CA7282AA	H073560257	ERR1290016;ILLUMINA;Paired;467;ERX1361622	Human	Human		2007				Asia	India							The Wellcome Trust Sanger Institute	Shigella sonnei								PRJEB11528	ERP012925		SAMEA3641213	ERS948362	2016-02-24	2016-02-24	ESC_CA7282AA	Assembled	242	24464	4600384	Escherichia coli / Shigella;97.65%	468	56452	4.1	ESC_EB3083AA_AS
ESC_CA7293AA	H115260190	ERR1290005;ILLUMINA;Paired;467;ERX1361611	Human	Human		2011				Asia	India							The Wellcome Trust Sanger Institute	Shigella sonnei								PRJEB11528	ERP012925		SAMEA3641192	ERS948341	2016-02-24	2016-02-24	ESC_CA7293AA	Assembled	147	24556	4497960	Escherichia coli / Shigella;100.0%	464	4689	3.32	ESC_GA2807AA_AS
ESC_CA7294AA	H115080228	ERR1290004;ILLUMINA;Paired;467;ERX1361610	Human	Human		2011				Asia	India							The Wellcome Trust Sanger Institute	Shigella sonnei								PRJEB11528	ERP012925		SAMEA3641190	ERS948339	2016-02-24	2016-02-24	ESC_CA7294AA	Assembled	155	25724	4224493	Escherichia coli / Shigella;100.0%	416	3132	3.32	ESC_GA2806AA_AS
ESC_CA7295AA	H114580245	ERR1290003;ILLUMINA;Paired;467;ERX1361609	Human	Human		2011				Asia	India							The Wellcome Trust Sanger Institute	Shigella sonnei					S. sonnei			PRJEB11528	ERP012925		SAMEA3641188	ERS948337	2016-02-24	2016-02-24	ESC_CA7295AA	Assembled	140	24641	4493252	Escherichia coli / Shigella;100.0%	462	3500	3.32	ESC_GA2805AA_AS
ESC_CA7296AA	H114100338	ERR1290002;ILLUMINA;Paired;467;ERX1361608	Human	Human		2011				Asia	India							The Wellcome Trust Sanger Institute	Shigella sonnei								PRJEB11528	ERP012925		SAMEA3641186	ERS948335	2016-02-24	2016-02-24	ESC_CA7296AA	Assembled	157	23843	4237475	Escherichia coli / Shigella;100.0%	442	3086	3.32	ESC_GA2804AA_AS
ESC_CA7297AA	H114000412	ERR1290001;ILLUMINA;Paired;467;ERX1361607	Human	Human		2011				Asia	India							The Wellcome Trust Sanger Institute	Shigella sonnei								PRJEB11528	ERP012925		SAMEA3641184	ERS948333	2016-02-24	2016-02-24	ESC_CA7297AA	Assembled	219	25361	4454209	Escherichia coli / Shigella;98.7%	413	45235	4.1	ESC_EB3093AA_AS
ESC_CA7298AA	H113860288	ERR1290000;ILLUMINA;Paired;467;ERX1361606	Human	Human		2011				Asia	India							The Wellcome Trust Sanger Institute	Shigella sonnei								PRJEB11528	ERP012925		SAMEA3641182	ERS948331	2016-02-24	2016-02-24	ESC_CA7298AA	Assembled	126	24556	4597325	Escherichia coli / Shigella;99.76%	478	2300	3.32	ESC_GA2803AA_AS
ESC_CA7299AA	H113560362	ERR1289999;ILLUMINA;Paired;467;ERX1361605	Human	Human		2011				Asia	India							The Wellcome Trust Sanger Institute	Shigella sonnei								PRJEB11528	ERP012925		SAMEA3641180	ERS948329	2016-02-24	2016-02-24	ESC_CA7299AA	Assembled	200	25361	4456160	Escherichia coli / Shigella;98.36%	413	44333	4.1	ESC_EB3094AA_AS
ESC_CA7300AA	H113200373	ERR1289998;ILLUMINA;Paired;467;ERX1361604	Human	Human		2011				Asia	India							The Wellcome Trust Sanger Institute	Shigella sonnei								PRJEB11528	ERP012925		SAMEA3641178	ERS948327	2016-02-24	2016-02-24	ESC_CA7300AA	Assembled	221	25724	4541734	Escherichia coli / Shigella;98.09%	421	50009	4.1	ESC_EB3095AA_AS
ESC_CA7301AA	H112920497	ERR1289997;ILLUMINA;Paired;467;ERX1361603	Human	Human		2011				Asia	India							The Wellcome Trust Sanger Institute	Shigella sonnei								PRJEB11528	ERP012925		SAMEA3641176	ERS948325	2016-02-24	2016-02-24	ESC_CA7301AA	Assembled	239	25361	4506019	Escherichia coli / Shigella;98.35%	412	110475	4.1	ESC_EB3096AA_AS
ESC_CA7302AA	H112540457	ERR1289996;ILLUMINA;Paired;467;ERX1361602	Human	Human		2011				Asia	India							The Wellcome Trust Sanger Institute	Shigella sonnei								PRJEB11528	ERP012925		SAMEA3641173	ERS948322	2016-02-24	2016-02-24	ESC_CA7302AA	Assembled	207	25361	4446388	Escherichia coli / Shigella;97.7%	409	56271	4.1	ESC_EB3097AA_AS
ESC_CA7303AA	H112140244	ERR1289995;ILLUMINA;Paired;467;ERX1361601	Human	Human		2011				Asia	India							The Wellcome Trust Sanger Institute	Shigella sonnei								PRJEB11528	ERP012925		SAMEA3641170	ERS948319	2016-02-24	2016-02-24	ESC_CA7303AA	Assembled	141	23843	4527274	Escherichia coli / Shigella;100.0%	470	4005	3.32	ESC_GA2798AA_AS
ESC_CA7304AA	H111640341	ERR1289994;ILLUMINA;Paired;467;ERX1361600	Human	Human		2011				Asia	India							The Wellcome Trust Sanger Institute	Shigella sonnei								PRJEB11528	ERP012925		SAMEA3641169	ERS948318	2016-02-24	2016-02-24	ESC_CA7304AA	Assembled	144	25214	4447030	Escherichia coli / Shigella;100.0%	460	3639	3.32	ESC_GA2797AA_AS
ESC_CA7305AA	H111520186	ERR1289993;ILLUMINA;Paired;467;ERX1361599	Human	Human		2011				Asia	India							The Wellcome Trust Sanger Institute	Shigella sonnei								PRJEB11528	ERP012925		SAMEA3641167	ERS948316	2016-02-24	2016-02-24	ESC_CA7305AA	Assembled	147	23821	4382626	Escherichia coli / Shigella;100.0%	452	3330	3.32	ESC_GA2796AA_AS
ESC_CA7306AA	H111140286	ERR1289992;ILLUMINA;Paired;467;ERX1361598	Human	Human		2011				Asia	India							The Wellcome Trust Sanger Institute	Shigella sonnei								PRJEB11528	ERP012925		SAMEA3641165	ERS948314	2016-02-24	2016-02-24	ESC_CA7306AA	Assembled	232	25334	4465188	Escherichia coli / Shigella;97.46%	417	59256	4.1	ESC_EB3098AA_AS
ESC_CA7307AA	H110980282	ERR1289991;ILLUMINA;Paired;467;ERX1361597	Human	Human		2011				Asia	India							The Wellcome Trust Sanger Institute	Shigella sonnei								PRJEB11528	ERP012925		SAMEA3641163	ERS948312	2016-02-24	2016-02-24	ESC_CA7307AA	Assembled	214	24464	4550389	Escherichia coli / Shigella;97.8%	421	57473	4.1	ESC_EB8520AA_AS
ESC_CA7308AA	H110960341	ERR1289990;ILLUMINA;Paired;467;ERX1361596	Human	Human		2011				Asia	India							The Wellcome Trust Sanger Institute	Shigella sonnei								PRJEB11528	ERP012925		SAMEA3641161	ERS948310	2016-02-24	2016-02-24	ESC_CA7308AA	Assembled	126	25214	4580192	Escherichia coli / Shigella;99.76%	466	2896	3.32	ESC_GA2475AA_AS
ESC_CA7309AA	H110620385	ERR1289989;ILLUMINA;Paired;467;ERX1361595	Human	Human		2011				Asia	India							The Wellcome Trust Sanger Institute	Shigella sonnei								PRJEB11528	ERP012925		SAMEA3641159	ERS948308	2016-02-24	2016-02-24	ESC_CA7309AA	Assembled	116	23784	4602623	Escherichia coli / Shigella;99.77%	478	3217	3.32	ESC_GA2476AA_AS
ESC_CA7310AA	H110580163	ERR1289988;ILLUMINA;Paired;467;ERX1361594	Human	Human		2011				Asia	India							The Wellcome Trust Sanger Institute	Shigella sonnei								PRJEB11528	ERP012925		SAMEA3641156	ERS948305	2016-02-24	2016-02-24	ESC_CA7310AA	Assembled	122	25058	4588058	Escherichia coli / Shigella;99.53%	475	3161	3.32	ESC_GA2793AA_AS
ESC_CA7311AA	H110340471	ERR1289987;ILLUMINA;Paired;467;ERX1361593	Human	Human		2011				Asia	India							The Wellcome Trust Sanger Institute	Shigella sonnei								PRJEB11528	ERP012925		SAMEA3641155	ERS948304	2016-02-24	2016-02-24	ESC_CA7311AA	Assembled	133	23762	4712710	Escherichia coli / Shigella;99.76%	490	2855	3.32	ESC_GA2625AA_AS
ESC_CA7312AA	H105260748	ERR1289986;ILLUMINA;Paired;467;ERX1361592	Human	Human		2010				Asia	India							The Wellcome Trust Sanger Institute	Shigella sonnei								PRJEB11528	ERP012925		SAMEA3641153	ERS948302	2016-02-24	2016-02-24	ESC_CA7312AA	Assembled	134	24581	4579436	Escherichia coli / Shigella;99.76%	474	3282	3.32	ESC_GA2792AA_AS
ESC_CA7314AA	H104740331	ERR1289984;ILLUMINA;Paired;467;ERX1361590	Human	Human		2010				Asia	India							The Wellcome Trust Sanger Institute	Shigella sonnei								PRJEB11528	ERP012925		SAMEA3641149	ERS948298	2016-02-24	2016-02-24	ESC_CA7314AA	Assembled	131	24501	4584405	Escherichia coli / Shigella;99.76%	475	3063	3.32	ESC_GA2790AA_AS
ESC_CA7315AA	H104200086	ERR1289983;ILLUMINA;Paired;467;ERX1361589	Human	Human		2010				Asia	India							The Wellcome Trust Sanger Institute	Shigella sonnei								PRJEB11528	ERP012925		SAMEA3641147	ERS948296	2016-02-24	2016-02-24	ESC_CA7315AA	Assembled	204	25065	4613718	Escherichia coli / Shigella;97.36%	467	64775	4.1	ESC_EB3099AA_AS
ESC_CA7316AA	H104000194	ERR1289982;ILLUMINA;Paired;467;ERX1361588	Human	Human		2010				Asia	India							The Wellcome Trust Sanger Institute	Shigella sonnei								PRJEB11528	ERP012925		SAMEA3641145	ERS948294	2016-02-24	2016-02-24	ESC_CA7316AA	Assembled	122	25129	4607494	Escherichia coli / Shigella;99.77%	473	3512	3.32	ESC_GA2609AA_AS
ESC_CA7317AA	H103560487	ERR1289981;ILLUMINA;Paired;467;ERX1361587	Human	Human		2010				Asia	India							The Wellcome Trust Sanger Institute	Shigella sonnei								PRJEB11528	ERP012925		SAMEA3641143	ERS948292	2016-02-24	2016-02-24	ESC_CA7317AA	Assembled	133	24574	4584545	Escherichia coli / Shigella;99.76%	470	2824	3.32	ESC_GA2789AA_AS
ESC_CA7318AA	H103480428	ERR1289980;ILLUMINA;Paired;467;ERX1361586	Human	Human		2010				Asia	India							The Wellcome Trust Sanger Institute	Shigella sonnei					S. sonnei			PRJEB11528	ERP012925		SAMEA3641141	ERS948290	2016-02-24	2016-02-24	ESC_CA7318AA	Assembled	124	24556	4616167	Escherichia coli / Shigella;99.76%	474	3389	3.32	ESC_GA2788AA_AS
ESC_CA7319AA	H103160304	ERR1289979;ILLUMINA;Paired;467;ERX1361585	Human	Human		2010				Asia	India							The Wellcome Trust Sanger Institute	Shigella sonnei								PRJEB11528	ERP012925		SAMEA3641139	ERS948288	2016-02-24	2016-02-24	ESC_CA7319AA	Assembled	132	24581	4602707	Escherichia coli / Shigella;99.77%	471	3192	3.32	ESC_GA2606AA_AS
ESC_CA7321AA	H102640220	ERR1289977;ILLUMINA;Paired;467;ERX1361583	Human	Human		2010				Asia	India							The Wellcome Trust Sanger Institute	Shigella sonnei								PRJEB11528	ERP012925		SAMEA3641135	ERS948284	2016-02-24	2016-02-24	ESC_CA7321AA	Assembled	154	24641	4279814	Escherichia coli / Shigella;99.75%	452	3802	3.32	ESC_GA2600AA_AS
ESC_CA7323AA	H102220185	ERR1289975;ILLUMINA;Paired;467;ERX1361581	Human	Human		2010				Asia	India							The Wellcome Trust Sanger Institute	Shigella sonnei								PRJEB11528	ERP012925		SAMEA3641131	ERS948280	2016-02-24	2016-02-24	ESC_CA7323AA	Assembled	238	25065	4452777	Escherichia coli / Shigella;98.33%	406	102934	4.1	ESC_EB3101AA_AS
ESC_CA7324AA	H102100235	ERR1289974;ILLUMINA;Paired;467;ERX1361580	Human	Human		2010				Asia	India							The Wellcome Trust Sanger Institute	Shigella sonnei								PRJEB11528	ERP012925		SAMEA3641129	ERS948278	2016-02-24	2016-02-24	ESC_CA7324AA	Assembled	130	24556	4606899	Escherichia coli / Shigella;99.76%	473	3385	3.32	ESC_GA2597AA_AS
ESC_CA7325AA	H101780174	ERR1289973;ILLUMINA;Paired;467;ERX1361579	Human	Human		2010				Asia	India							The Wellcome Trust Sanger Institute	Shigella sonnei								PRJEB11528	ERP012925		SAMEA3641126	ERS948275	2016-02-24	2016-02-24	ESC_CA7325AA	Assembled	124	25214	4619776	Escherichia coli / Shigella;99.76%	465	3068	3.32	ESC_GA2596AA_AS
ESC_CA7326AA	H101680189	ERR1289972;ILLUMINA;Paired;467;ERX1361578	Human	Human		2010				Asia	India							The Wellcome Trust Sanger Institute	Shigella sonnei								PRJEB11528	ERP012925		SAMEA3641125	ERS948274	2016-02-24	2016-02-24	ESC_CA7326AA	Assembled	140	24556	4496658	Escherichia coli / Shigella;100.0%	470	2842	3.32	ESC_GA2595AA_AS
ESC_CA7327AA	H101140138	ERR1289971;ILLUMINA;Paired;467;ERX1361577	Human	Human		2010				Asia	India							The Wellcome Trust Sanger Institute	Shigella sonnei								PRJEB11528	ERP012925		SAMEA3641123	ERS948272	2016-02-24	2016-02-24	ESC_CA7327AA	Assembled	132	25154	4571388	Escherichia coli / Shigella;99.77%	472	2454	3.32	ESC_GA2594AA_AS
ESC_CA7328AA	H101020069	ERR1289970;ILLUMINA;Paired;467;ERX1361576	Human	Human		2010				Asia	India							The Wellcome Trust Sanger Institute	Shigella sonnei								PRJEB11528	ERP012925		SAMEA3641121	ERS948270	2016-02-24	2016-02-24	ESC_CA7328AA	Assembled	147	25067	4371965	Escherichia coli / Shigella;100.0%	449	3323	3.32	ESC_GA2593AA_AS
ESC_CA7329AA	H100460280	ERR1289969;ILLUMINA;Paired;467;ERX1361575	Human	Human		2010				Asia	India							The Wellcome Trust Sanger Institute	Shigella sonnei								PRJEB11528	ERP012925		SAMEA3641119	ERS948268	2016-02-24	2016-02-24	ESC_CA7329AA	Assembled	151	24581	4293868	Escherichia coli / Shigella;100.0%	446	3144	3.32	ESC_GA2787AA_AS
ESC_CA7330AA	H095100122	ERR1289968;ILLUMINA;Paired;467;ERX1361574	Human	Human		2009				Asia	India							The Wellcome Trust Sanger Institute	Shigella sonnei								PRJEB11528	ERP012925		SAMEA3641117	ERS948266	2016-02-24	2016-02-24	ESC_CA7330AA	Assembled	177	23470	4009907	Escherichia coli / Shigella;100.0%	423	2854	3.32	ESC_GA2591AA_AS
ESC_CA7331AA	H094980044	ERR1289967;ILLUMINA;Paired;467;ERX1361573	Human	Human		2009				Asia	India							The Wellcome Trust Sanger Institute	Shigella sonnei								PRJEB11528	ERP012925		SAMEA3641115	ERS948264	2016-02-24	2016-02-24	ESC_CA7331AA	Assembled	157	23565	4249998	Escherichia coli / Shigella;100.0%	445	3977	3.32	ESC_GA2786AA_AS
ESC_CA7332AA	H094420401	ERR1289966;ILLUMINA;Paired;467;ERX1361572	Human	Human		2009				Asia	India							The Wellcome Trust Sanger Institute	Shigella sonnei								PRJEB11528	ERP012925		SAMEA3641114	ERS948263	2016-02-24	2016-02-24	ESC_CA7332AA	Assembled	230	25334	4465058	Escherichia coli / Shigella;98.02%	410	46865	4.1	ESC_EB3102AA_AS
ESC_CA7333AA	H094020620	ERR1289965;ILLUMINA;Paired;467;ERX1361571	Human	Human		2009				Asia	India							The Wellcome Trust Sanger Institute	Shigella sonnei								PRJEB11528	ERP012925		SAMEA3641112	ERS948261	2016-02-24	2016-02-24	ESC_CA7333AA	Assembled	158	24641	4272040	Escherichia coli / Shigella;100.0%	451	3469	3.32	ESC_GA2585AA_AS
ESC_CA7334AA	H093740449	ERR1289964;ILLUMINA;Paired;467;ERX1361570	Human	Human		2009				Asia	India							The Wellcome Trust Sanger Institute	Shigella sonnei								PRJEB11528	ERP012925		SAMEA3641110	ERS948259	2016-02-24	2016-02-24	ESC_CA7334AA	Assembled	167	23562	4131535	Escherichia coli / Shigella;100.0%	429	2633	3.32	ESC_GA2577AA_AS
ESC_CA7336AA	H093500535	ERR1289962;ILLUMINA;Paired;467;ERX1361568	Human	Human		2009				Asia	India							The Wellcome Trust Sanger Institute	Shigella sonnei								PRJEB11528	ERP012925		SAMEA3641105	ERS948254	2016-02-24	2016-02-24	ESC_CA7336AA	Assembled	146	23821	4378348	Escherichia coli / Shigella;100.0%	456	3082	3.32	ESC_GA2575AA_AS
ESC_CA7337AA	H093240561	ERR1289961;ILLUMINA;Paired;467;ERX1361567	Human	Human		2009				Asia	India							The Wellcome Trust Sanger Institute	Shigella sonnei								PRJEB11528	ERP012925		SAMEA3641104	ERS948253	2016-02-24	2016-02-24	ESC_CA7337AA	Assembled	227	25334	4464752	Escherichia coli / Shigella;97.43%	412	106730	4.1	ESC_EB3103AA_AS
ESC_CA7338AA	H092780355	ERR1289960;ILLUMINA;Paired;467;ERX1361566	Human	Human		2009				Asia	India							The Wellcome Trust Sanger Institute	Shigella sonnei								PRJEB11528	ERP012925		SAMEA3641102	ERS948251	2016-02-24	2016-02-24	ESC_CA7338AA	Assembled	167	23470	4166605	Escherichia coli / Shigella;100.0%	438	3242	3.32	ESC_GA2573AA_AS
ESC_CA7339AA	H091840382	ERR1289959;ILLUMINA;Paired;467;ERX1361565	Human	Human		2009				Asia	India							The Wellcome Trust Sanger Institute	Shigella sonnei								PRJEB11528	ERP012925		SAMEA3641100	ERS948249	2016-02-24	2016-02-24	ESC_CA7339AA	Assembled	24	25319	4531921	Escherichia coli / Shigella;98.79%	338	14257	3.32	ESC_GA2572AA_AS
ESC_CA7340AA	H091760268	ERR1289958;ILLUMINA;Paired;467;ERX1361564	Human	Human		2009				Asia	India							The Wellcome Trust Sanger Institute	Shigella sonnei								PRJEB11528	ERP012925		SAMEA3641098	ERS948247	2016-02-24	2016-02-24	ESC_CA7340AA	Assembled	269	25334	4465084	Escherichia coli / Shigella;97.71%	413	62881	4.1	ESC_EB3104AA_AS
ESC_CA7341AA	H091160488	ERR1289957;ILLUMINA;Paired;467;ERX1361563	Human	Human		2009				Asia	India							The Wellcome Trust Sanger Institute	Shigella sonnei								PRJEB11528	ERP012925		SAMEA3641096	ERS948245	2016-02-24	2016-02-24	ESC_CA7341AA	Assembled	198	23505	3835660	Escherichia coli / Shigella;100.0%	404	2813	3.32	ESC_GA2783AA_AS
ESC_CA7342AA	H091120553	ERR1289956;ILLUMINA;Paired;467;ERX1361562	Human	Human		2009				Asia	India							The Wellcome Trust Sanger Institute	Shigella sonnei								PRJEB11528	ERP012925		SAMEA3641094	ERS948243	2016-02-24	2016-02-24	ESC_CA7342AA	Assembled	260	25065	4462438	Escherichia coli / Shigella;97.75%	408	53145	4.1	ESC_EB3105AA_AS
ESC_CA7343AA	H085100145	ERR1289955;ILLUMINA;Paired;467;ERX1361561	Human	Human		2008				Asia	India							The Wellcome Trust Sanger Institute	Shigella sonnei								PRJEB11528	ERP012925		SAMEA3641093	ERS948242	2016-02-24	2016-02-24	ESC_CA7343AA	Assembled	196	23504	3875167	Escherichia coli / Shigella;100.0%	407	2424	3.32	ESC_GA2568AA_AS
ESC_CA7344AA	H085080081	ERR1289954;ILLUMINA;Paired;467;ERX1361560	Human	Human		2008				Asia	India							The Wellcome Trust Sanger Institute	Shigella sonnei								PRJEB11528	ERP012925		SAMEA3641091	ERS948240	2016-02-24	2016-02-24	ESC_CA7344AA	Assembled	174	25513	4550631	Escherichia coli / Shigella;99.76%	460	3118	3.41	ESC_HA0728AA_AS
ESC_CA7346AA	H084900203	ERR1289952;ILLUMINA;Paired;467;ERX1361558	Human	Human		2008				Asia	India							The Wellcome Trust Sanger Institute	Shigella sonnei								PRJEB11528	ERP012925		SAMEA3641088	ERS948237	2016-02-24	2016-02-24	ESC_CA7346AA	Assembled	209	23821	3752242	Escherichia coli / Shigella;100.0%	394	2440	3.32	ESC_GA2565AA_AS
ESC_CA7347AA	H083800252	ERR1289951;ILLUMINA;Paired;467;ERX1361557	Human	Human		2008				Asia	India							The Wellcome Trust Sanger Institute	Shigella sonnei								PRJEB11528	ERP012925		SAMEA3641084	ERS948233	2016-02-24	2016-02-24	ESC_CA7347AA	Assembled	177	25540	4480493	Escherichia coli / Shigella;99.75%	447	2547	3.41	ESC_HA0729AA_AS
ESC_CA7348AA	H083320408	ERR1289950;ILLUMINA;Paired;467;ERX1361556	Human	Human		2008				Asia	India							The Wellcome Trust Sanger Institute	Shigella sonnei								PRJEB11528	ERP012925		SAMEA3641082	ERS948231	2016-02-24	2016-02-24	ESC_CA7348AA	Assembled	246	25334	4464758	Escherichia coli / Shigella;97.7%	409	56697	4.1	ESC_EB3106AA_AS
ESC_CA7349AA	H082860255	ERR1289949;ILLUMINA;Paired;467;ERX1361555	Human	Human		2008				Asia	India							The Wellcome Trust Sanger Institute	Shigella sonnei								PRJEB11528	ERP012925		SAMEA3641080	ERS948229	2016-02-24	2016-02-24	ESC_CA7349AA	Assembled	239	25361	4509544	Escherichia coli / Shigella;97.77%	414	53483	4.1	ESC_EB3107AA_AS
ESC_CA7350AA	H051240283	ERR1289948;ILLUMINA;Paired;467;ERX1361554	Human	Human		2005				Asia	India							The Wellcome Trust Sanger Institute	Shigella sonnei								PRJEB11528	ERP012925		SAMEA3641079	ERS948228	2016-02-24	2016-02-24	ESC_CA7350AA	Assembled	251	25065	4445283	Escherichia coli / Shigella;98.07%	417	51088	4.1	ESC_EB3108AA_AS
ESC_CA9040AA	NA114	GCF_000214765;Complete Genome;;;	Human	Human	Human clinical urine					Asia	India	Pune						NCBI	Escherichia coli						parC-aAB,gyrA-1AB	fimH30_clade C2	PRJNA66975			SAMN02603711		2016-03-30	2012-11-03	ESC_CA9040AA	Assembled	1	4971461	4971461		1	0	NaN	ESC_GA4727AA_AS
ESC_DA1292AA	Sh sonnei_1414	SRR3473862;ILLUMINA;Paired;;SRX1741213	Human	Human	Homo sapiens	2013				Asia	India							OUCRU Vietnam	Shigella sonnei						travel from India		PRJNA320210	SRP074321		SAMN04924927	SRS1420787	2016-05-05	2016-05-05	ESC_DA1292AA	Assembled	126	22636	4596158	Escherichia coli / Shigella;99.59%	561	9111	3.41	ESC_GA7062AA_AS
ESC_DA1293AA	Sh sonnei_1411	SRR3473861;ILLUMINA;Paired;;SRX1741212	Human	Human	Homo sapiens	2013				Asia	India							OUCRU Vietnam	Shigella sonnei						travel from India		PRJNA320210	SRP074321		SAMN04924926	SRS1420786	2016-05-05	2016-05-05	ESC_DA1293AA	Assembled	108	24169	4777491	Escherichia coli / Shigella;99.8%	559	7875	3.41	ESC_GA7061AA_AS
ESC_DA1294AA	Sh sonnei_1405	SRR3473860;ILLUMINA;Paired;;SRX1741211	Human	Human	Homo sapiens	2013				Asia	India							OUCRU Vietnam	Shigella sonnei						travel from India		PRJNA320210	SRP074321		SAMN04924925	SRS1420785	2016-05-05	2016-05-05	ESC_DA1294AA	Assembled	128	23413	4343358	Escherichia coli / Shigella;99.78%	526	69293	4	ESC_UA5507AA_AS
ESC_DA1296AA	Sh sonnei_1385	SRR3473858;ILLUMINA;Paired;;SRX1741209	Human	Human	Homo sapiens	2013				Asia	India							OUCRU Vietnam	Shigella sonnei						travel from India		PRJNA320210	SRP074321		SAMN04924923	SRS1420783	2016-05-05	2016-05-05	ESC_DA1296AA	Assembled	196	22959	4454537	Escherichia coli / Shigella;98.79%	458	68878	4.1	ESC_EB3165AA_AS
ESC_DA1297AA	Sh sonnei_1374	SRR3473857;ILLUMINA;Paired;;SRX1741208	Human	Human	Homo sapiens	2013				Asia	India							OUCRU Vietnam	Shigella sonnei						travel from India		PRJNA320210	SRP074321		SAMN04924922	SRS1420782	2016-05-05	2016-05-05	ESC_DA1297AA	Assembled	126	23026	4587640	Escherichia coli / Shigella;99.78%	546	10259	3.41	ESC_GA7057AA_AS
ESC_DA1298AA	Sh sonnei_1371	SRR3473856;ILLUMINA;Paired;;SRX1741207	Human	Human	Homo sapiens	2013				Asia	India							OUCRU Vietnam	Shigella sonnei						travel from India		PRJNA320210	SRP074321		SAMN04924921	SRS1420781	2016-05-05	2016-05-05	ESC_DA1298AA	Assembled	122	21015	4562166	Escherichia coli / Shigella;99.8%	557	9139	3.41	ESC_GA7056AA_AS
ESC_DA1301AA	Sh sonnei_1711	SRR3473853;ILLUMINA;Paired;;SRX1741204	Human	Human	Homo sapiens	2014				Asia	India							OUCRU Vietnam	Shigella sonnei						travel from India		PRJNA320210	SRP074321		SAMN04924936	SRS1420778	2016-05-05	2016-05-05	ESC_DA1301AA	Assembled	49	23491	4579600	Escherichia coli / Shigella;99.76%	456	13002	3.41	ESC_GA7053AA_AS
ESC_DA1302AA	Sh sonnei_1656	SRR3473852;ILLUMINA;Paired;;SRX1741203	Human	Human	Homo sapiens	2014				Asia	India							OUCRU Vietnam	Shigella sonnei					S. sonnei	travel from India		PRJNA320210	SRP074321		SAMN04924935	SRS1420777	2016-05-05	2016-05-05	ESC_DA1302AA	Assembled	66	23703	4571548	Escherichia coli / Shigella;99.78%	502	8662	3.41	ESC_GA7052AA_AS
ESC_DA1303AA	Sh sonnei_1582	SRR3473851;ILLUMINA;Paired;;SRX1741202	Human	Human	Homo sapiens	2014				Asia	India							OUCRU Vietnam	Shigella sonnei						travel from India		PRJNA320210	SRP074321		SAMN04924934	SRS1420775	2016-05-05	2016-05-05	ESC_DA1303AA	Assembled	180	25389	4461734	Escherichia coli / Shigella;98.76%	424	55933	4.1	ESC_EB3166AA_AS
ESC_DA1305AA	Sh sonnei_1516	SRR3473849;ILLUMINA;Paired;;SRX1741200	Human	Human	Homo sapiens	2014				Asia	India							OUCRU Vietnam	Shigella sonnei					S. sonnei	travel from India		PRJNA320210	SRP074321		SAMN04924932	SRS1420774	2016-05-05	2016-05-05	ESC_DA1305AA	Assembled	124	21497	4581134	Escherichia coli / Shigella;99.8%	564	10442	3.41	ESC_GA7049AA_AS
ESC_DA1306AA	Sh sonnei_1451	SRR3473848;ILLUMINA;Paired;;SRX1741199	Human	Human	Homo sapiens	2013				Asia	India							OUCRU Vietnam	Shigella sonnei						travel from India		PRJNA320210	SRP074321		SAMN04924931	SRS1420773	2016-05-05	2016-05-05	ESC_DA1306AA	Assembled	192	22493	4530071	Escherichia coli / Shigella;98.53%	443	67676	4.1	ESC_EB3167AA_AS
ESC_DA1307AA	Sh sonnei_1446	SRR3473847;ILLUMINA;Paired;;SRX1741198	Human	Human	Homo sapiens	2013				Asia	India							OUCRU Vietnam	Shigella sonnei						travel from India		PRJNA320210	SRP074321		SAMN04924930	SRS1420772	2016-05-05	2016-05-05	ESC_DA1307AA	Assembled	195	21711	4465199	Escherichia coli / Shigella;98.61%	485	115451	4.1	ESC_EB3168AA_AS
ESC_DA1308AA	Sh sonnei_1435	SRR3473846;ILLUMINA;Paired;;SRX1741197	Human	Human	Homo sapiens	2013				Asia	India							OUCRU Vietnam	Shigella sonnei						travel from India		PRJNA320210	SRP074321		SAMN04924929	SRS1420771	2016-05-05	2016-05-05	ESC_DA1308AA	Assembled	120	23499	4561998	Escherichia coli / Shigella;99.78%	542	8009	3.41	ESC_GA7046AA_AS
ESC_DA1309AA	Sh sonnei_1428	SRR3473845;ILLUMINA;Paired;;SRX1741196	Human	Human	Homo sapiens	2013				Asia	India							OUCRU Vietnam	Shigella sonnei						travel from India		PRJNA320210	SRP074321		SAMN04924928	SRS1420769	2016-05-05	2016-05-05	ESC_DA1309AA	Assembled	122	23130	4595120	Escherichia coli / Shigella;99.78%	542	7212	3.41	ESC_GA7045AA_AS
ESC_DA1310AA	Sh sonnei_1345	SRR3473844;ILLUMINA;Paired;;SRX1741195	Human	Human	Homo sapiens	2013				Asia	India							OUCRU Vietnam	Shigella sonnei						travel from India		PRJNA320210	SRP074321		SAMN04924919	SRS1420770	2016-05-05	2016-05-05	ESC_DA1310AA	Assembled	178	22486	4464592	Escherichia coli / Shigella;98.85%	464	94750	4.1	ESC_EB3169AA_AS
ESC_DA3990AA	MH130024	ERR708284;ILLUMINA;Paired;250;ERX652588	Human	Human		2013				Asia	India							The Wellcome Trust Sanger Institute	Shigella sonnei						travel from India		PRJEB2976	ERP001362		SAMEA2626902	ERS496812	2016-06-30	2015-01-29	ESC_DA3990AA	Assembled	141	23749	4564300	Escherichia coli / Shigella;99.78%	522	2619	3.41	ESC_HA1428AA_AS
ESC_DA3991AA	MH120037	ERR708283;ILLUMINA;Paired;250;ERX652587	Human	Human		2012				Asia	India							The Wellcome Trust Sanger Institute	Shigella sonnei						travel from India		PRJEB2976	ERP001362		SAMEA2626901	ERS496811	2016-06-30	2015-01-29	ESC_DA3991AA	Assembled	121	25069	4578967	Escherichia coli / Shigella;99.77%	504	2808	3.41	ESC_HA1427AA_AS
ESC_DA3993AA	MH120005	ERR708281;ILLUMINA;Paired;250;ERX652585	Human	Human		2012				Asia	India							The Wellcome Trust Sanger Institute	Shigella sonnei						travel from India		PRJEB2976	ERP001362		SAMEA2626899	ERS496809	2016-06-30	2015-01-29	ESC_DA3993AA	Assembled	199	23795	4700890	Escherichia coli / Shigella;99.8%	564	2681	3.41	ESC_HA1425AA_AS
ESC_DA3994AA	MH110016	ERR708280;ILLUMINA;Paired;250;ERX652584	Human	Human		2011				Asia	India							The Wellcome Trust Sanger Institute	Shigella sonnei						travel from India		PRJEB2976	ERP001362		SAMEA2626898	ERS496808	2016-06-30	2015-01-29	ESC_DA3994AA	Assembled	136	23422	4545392	Escherichia coli / Shigella;99.78%	509	2508	3.41	ESC_HA1424AA_AS
ESC_DA3995AA	MH110015	ERR708279;ILLUMINA;Paired;250;ERX652583	Human	Human		2011				Asia	India							The Wellcome Trust Sanger Institute	Shigella sonnei						travel from India		PRJEB2976	ERP001362		SAMEA2626897	ERS496807	2016-06-30	2015-01-29	ESC_DA3995AA	Assembled	191	25287	4485189	Escherichia coli / Shigella;98.73%	429	58947	4.1	ESC_EB3368AA_AS
ESC_DA3998AA	MH100026	ERR708276;ILLUMINA;Paired;250;ERX652580	Human	Human		2010				Asia	India							The Wellcome Trust Sanger Institute	Shigella sonnei						travel from India		PRJEB2976	ERP001362		SAMEA2626894	ERS496804	2016-06-30	2015-01-29	ESC_DA3998AA	Assembled	120	23726	4678444	Escherichia coli / Shigella;99.8%	555	3422	3.41	ESC_HA1420AA_AS
ESC_DA4000AA	MH100016	ERR708274;ILLUMINA;Paired;250;ERX652578	Human	Human		2010				Asia	India							The Wellcome Trust Sanger Institute	Shigella sonnei						travel from India		PRJEB2976	ERP001362		SAMEA2626892	ERS496802	2016-06-30	2015-01-29	ESC_DA4000AA	Assembled	243	25286	4550134	Escherichia coli / Shigella;98.13%	443	80860	4.1	ESC_EB3370AA_AS
ESC_DA4014AA	MH130047	ERR708286;ILLUMINA;Paired;250;ERX652590	Human	Human		2013				Asia	India							The Wellcome Trust Sanger Institute	Shigella sonnei						travel from India		PRJEB2976	ERP001362		SAMEA2626904	ERS496814	2016-06-30	2015-01-29	ESC_DA4014AA	Assembled	190	25716	4535846	Escherichia coli / Shigella;97.76%	423	53436	4.1	ESC_EB3377AA_AS
ESC_DA4015AA	MH130037	ERR708285;ILLUMINA;Paired;250;ERX652589	Human	Human		2013				Asia	India							The Wellcome Trust Sanger Institute	Shigella sonnei						travel from India		PRJEB2976	ERP001362		SAMEA2626903	ERS496813	2016-06-30	2015-01-29	ESC_DA4015AA	Assembled	122	25024	4515739	Escherichia coli / Shigella;99.56%	506	2782	3.41	ESC_HA1403AA_AS
ESC_DA4183AA	Sf 6_Sh10.6306	ERR477384;ILLUMINA;Paired;350;ERX443216				2010				Asia	India							The Wellcome Trust Sanger Institute	Shigella flexneri		Sf6			S. flexneri			PRJEB5149	ERP004522		SAMEA2294200	ERS387240	2016-06-30	2014-05-14	ESC_DA4183AA	Assembled	54	21085	4685869	Escherichia coli / Shigella;99.8%	566	22705	3.41	ESC_HA1245AA_AS
ESC_DA8496AA	IR68	ERR458473;ILLUMINA;Paired;315;ERX424820	Human	Human	Human Clinical Urine	2009				Asia	India	Chennai						University of Queensland	Escherichia coli						parC-1aAB, gyrA-1AB	fimH30_clade C	PRJEB5004	ERP004358		SAMEA2400649	ERS422513	2016-07-01	2014-05-14	ESC_DA8496AA	Assembled	187	161335	5325320	Escherichia coli / Shigella;99.13%	144	1507	3.41	ESC_HA3024AA_AS
ESC_DA8497AA	IR65	ERR458472;ILLUMINA;Paired;349;ERX424819	Human	Human	Human Clinical Urine	2009				Asia	India	Chennai						University of Queensland	Escherichia coli						parC-1aAB, gyrA-1AB	fimH30_clade C	PRJEB5004	ERP004358		SAMEA2400648	ERS422512	2016-07-01	2014-05-14	ESC_DA8497AA	Assembled	175	168683	5325197	Escherichia coli / Shigella;99.07%	136	1562	3.41	ESC_HA3023AA_AS
ESC_DA8498AA	IR49	ERR458471;ILLUMINA;Paired;362;ERX424818	Human	Human	Human Clinical Urine	2009				Asia	India	Chennai						University of Queensland	Escherichia coli						parC-1aAB, gyrA-1AB	fimH30_clade C	PRJEB5004	ERP004358		SAMEA2400647	ERS422511	2016-07-01	2014-05-14	ESC_DA8498AA	Assembled	220	161335	5325487	Escherichia coli / Shigella;99.07%	135	1522	3.41	ESC_HA3022AA_AS
ESC_DA8499AA	IR18E	ERR458470;ILLUMINA;Paired;348;ERX424817	Human	Human	Human Clinical Urine	2009				Asia	India	Chennai						University of Queensland	Escherichia coli						parC-1aAB, gyrA-1AB	fimH30_clade C	PRJEB5004	ERP004358		SAMEA2400646	ERS422510	2016-07-01	2014-05-14	ESC_DA8499AA	Assembled	156	170539	5263776	Escherichia coli / Shigella;96.25%	156	1311	3.41	ESC_HA3021AA_AS
ESC_DA9194AA	MAMC18	SRR1653278;ILLUMINA;Paired;;SRX759625	Human	Human	Homo sapiens; stool from 1 year old male with acute diarrhea; Age: one year; one year old male child with acute diarrhea; male; stool	2014	4			Asia	India	Delhi		New Delhi		28.61	77.23	MAMC	Escherichia coli		O146						PRJNA266691	SRP049803		SAMN03168300	SRS744280	2016-07-01	2014-11-15	ESC_DA9194AA	Assembled	192	80556	4899931	Escherichia coli / Shigella;97.53%	170	1886	3.41	ESC_HA2119AA_AS
ESC_EA1494AA	201111058	ERR1541633;ILLUMINA;Paired;455;ERX1612398	Human	Human	Shigellosis	2011				Asia	India							SC	Shigella flexneri		Sf2a		Pathogen	S. flexneri	PG3; Baker Nat Comm (2018) 9:1462		PRJEB12097	ERP013538	Shigellosis	SAMEA3891752	ERS1078886	2016-07-20	2016-07-20	ESC_EA1494AA	Assembled	168	32413	4581632	Escherichia coli / Shigella;100.0%	439	5871	3.41	ESC_HA6748AA_AS
ESC_EA1684AA	MOD1-EC6527	SRR3957110;ILLUMINA;Paired;300;SRX1981170	Poultry	Poultry	avian, Gallus gallus domesticus-Blood	1990	4			Asia	India							FDA Center for Food Safety and Applied Nutrition	Escherichia coli		O150:H6						PRJNA230969	SRP058582		SAMN04993149	SRS1588614	2016-07-28	2015-01-01	ESC_EA1684AA	Assembled	115	90919	4886896	Escherichia coli / Shigella;94.33%	157	5683	3.51	ESC_HA7815AA_AS
ESC_EA1728AA	MOD1-EC6528	SRR3957066;ILLUMINA;Paired;300;SRX1981076	Poultry	Poultry	avian, Gallus gallus domesticus-Blood	1990	4			Asia	India							FDA Center for Food Safety and Applied Nutrition	Escherichia coli		O91						PRJNA230969	SRP058582		SAMN04993150	SRS1588520	2016-07-28	2015-01-01	ESC_EA1728AA	Assembled	58	75662	4822678	Escherichia coli / Shigella;97.54%	176	2890	3.51	ESC_HA7771AA_AS
ESC_EA1729AA	MOD1-EC6519	SRR3957065;ILLUMINA;Paired;300;SRX1981075	Poultry	Poultry	avian, Gallus gallus domesticus-Blood	1990	4			Asia	India							FDA Center for Food Safety and Applied Nutrition	Escherichia coli		Ox18						PRJNA230969	SRP058582		SAMN04993141	SRS1588519	2016-07-28	2015-01-01	ESC_EA1729AA	Assembled	132	99337	5192028	Escherichia coli / Shigella;94.46%	192	4872	3.51	ESC_HA7770AA_AS
ESC_EA2091AA	MOD1-EC6484	SRR3975548;ILLUMINA;Paired;500;SRX1984856	Poultry	Poultry	avian, Gallus gallus domesticus-Heart	1989	4			Asia	India							FDA Center for Food Safety and Applied Nutrition	Escherichia coli		O15						PRJNA230969	SRP058582		SAMN04993104	SRS1590117	2016-07-29	2015-01-01	ESC_EA2091AA	Assembled	125	202042	4910339	Escherichia coli / Shigella;98.59%	111	3649	3.51	ESC_HA8036AA_AS
ESC_EA2345AA	MOD1-EC6563	SRR3987550;ILLUMINA;Paired;300;SRX1988885	Livestock	Equine	equine, E. f. caballus-Heart	1990	7			Asia	India							FDA Center for Food Safety and Applied Nutrition	Escherichia coli		O149						PRJNA230969	SRP058582		SAMN04993185	SRS1592649	2016-07-30	2015-01-01	ESC_EA2345AA	Assembled	49	47564	5000756	Escherichia coli / Shigella;95.64%	244	19476	3.51	ESC_HA8213AA_AS
ESC_EA2346AA	MOD1-EC6561	SRR3987549;ILLUMINA;Paired;300;SRX1988884	Livestock	Ovine/Goat (Caprinae)	ovine, sheep-Heart	1990	7			Asia	India							FDA Center for Food Safety and Applied Nutrition	Escherichia coli		O21						PRJNA230969	SRP058582		SAMN04993183	SRS1592647	2016-07-30	2015-01-01	ESC_EA2346AA	Assembled	63	47335	4634397	Escherichia coli / Shigella;96.2%	186	12944	3.51	ESC_HA8212AA_AS
ESC_EA2347AA	MOD1-EC6560	SRR3987548;ILLUMINA;Paired;300;SRX1988871	Livestock	Bovine	bovine, cow-Lymph Node	1990	7			Asia	India							FDA Center for Food Safety and Applied Nutrition	Escherichia coli		O142						PRJNA230969	SRP058582		SAMN04993182	SRS1592643	2016-07-30	2015-01-01	ESC_EA2347AA	Assembled	58	47016	4415317	Escherichia coli / Shigella;98.15%	225	11294	3.51	ESC_HA8211AA_AS
ESC_EA2348AA	MOD1-EC6559	SRR3987547;ILLUMINA;Paired;300;SRX1988870	Livestock	Bovine	bovine, cow-Milk	1990	7			Asia	India							FDA Center for Food Safety and Applied Nutrition	Escherichia coli		Ox08						PRJNA230969	SRP058582		SAMN04993181	SRS1592641	2016-07-30	2015-01-01	ESC_EA2348AA	Assembled	65	68268	5003466	Escherichia coli / Shigella;100.0%	175	11674	3.51	ESC_HA8210AA_AS
ESC_EA2349AA	MOD1-EC6557	SRR3987546;ILLUMINA;Paired;300;SRX1988869	Environment	Plant	Accipitridae, eagle-Heart	1990	7			Asia	India							FDA Center for Food Safety and Applied Nutrition	Escherichia coli		O23						PRJNA230969	SRP058582		SAMN04993179	SRS1592642	2016-07-30	2015-01-01	ESC_EA2349AA	Assembled	51	40982	4945448	Escherichia coli / Shigella;99.1%	275	18214	3.51	ESC_HA8209AA_AS
ESC_EA2350AA	MOD1-EC6556	SRR3987545;ILLUMINA;Paired;300;SRX1988868	Poultry	Poultry	avian, Gallus gallus domesticus-Heart	1990	7			Asia	India							FDA Center for Food Safety and Applied Nutrition	Escherichia coli		O32						PRJNA230969	SRP058582		SAMN04993178	SRS1592640	2016-07-30	2015-01-01	ESC_EA2350AA	Assembled	45	38197	4885048	Escherichia coli / Shigella;98.68%	267	20153	3.51	ESC_HA8208AA_AS
ESC_EA2351AA	MOD1-EC6555	SRR3987544;ILLUMINA;Paired;300;SRX1988867	Poultry	Poultry	avian, Gallus gallus domesticus-Heart	1990	7			Asia	India							FDA Center for Food Safety and Applied Nutrition	Escherichia coli		O88						PRJNA230969	SRP058582		SAMN04993177	SRS1592639	2016-07-30	2015-01-01	ESC_EA2351AA	Assembled	52	42568	4587514	Escherichia coli / Shigella;99.47%	213	18017	3.51	ESC_HA8207AA_AS
ESC_EA2366AA	MOD1-EC6531	SRR3987529;ILLUMINA;Paired;300;SRX1988852	Poultry	Poultry	avian, Gallus gallus domesticus-Blood	1990	4			Asia	India							FDA Center for Food Safety and Applied Nutrition	Escherichia coli		O87						PRJNA230969	SRP058582		SAMN04993153	SRS1592624	2016-07-30	2015-01-01	ESC_EA2366AA	Assembled	135	96919	4754946	Escherichia coli / Shigella;93.27%	146	3372	3.51	ESC_HA8192AA_AS
ESC_EA2367AA	MOD1-EC6530	SRR3987528;ILLUMINA;Paired;300;SRX1988851	Poultry	Poultry	avian, Gallus gallus domesticus-Blood	1990	4			Asia	India							FDA Center for Food Safety and Applied Nutrition	Escherichia coli		O2:H1						PRJNA230969	SRP058582		SAMN04993152	SRS1592623	2016-07-30	2015-01-01	ESC_EA2367AA	Assembled	98	60516	5344781	Escherichia coli / Shigella;98.09%	259	7134	3.51	ESC_HA8191AA_AS
ESC_EA2368AA	MOD1-EC6529	SRR3987527;ILLUMINA;Paired;300;SRX1988850	Poultry	Poultry	avian, Gallus gallus domesticus-Blood	1990	4			Asia	India							FDA Center for Food Safety and Applied Nutrition	Escherichia coli		O53						PRJNA230969	SRP058582		SAMN04993151	SRS1592622	2016-07-30	2015-01-01	ESC_EA2368AA	Assembled	141	140890	4994266	Escherichia coli / Shigella;100.0%	85	4985	3.51	ESC_HA8190AA_AS
ESC_EA2369AA	MOD1-EC6525	SRR3987526;ILLUMINA;Paired;300;SRX1988849	Poultry	Poultry	avian, Gallus gallus domesticus-Blood	1990	4			Asia	India							FDA Center for Food Safety and Applied Nutrition	Escherichia coli		O8						PRJNA230969	SRP058582		SAMN04993147	SRS1592621	2016-07-30	2015-01-01	ESC_EA2369AA	Assembled	118	98940	4925458	Escherichia coli / Shigella;97.73%	174	4343	3.51	ESC_HA8189AA_AS
ESC_EA2370AA	MOD1-EC6524	SRR3987525;ILLUMINA;Paired;300;SRX1988848	Poultry	Poultry	avian, Gallus gallus domesticus-Blood	1990	4			Asia	India							FDA Center for Food Safety and Applied Nutrition	Escherichia coli		O115						PRJNA230969	SRP058582		SAMN04993146	SRS1592620	2016-07-30	2015-01-01	ESC_EA2370AA	Assembled	126	156842	5076686	Escherichia coli / Shigella;98.02%	127	3573	3.51	ESC_HA8188AA_AS
ESC_EA2371AA	MOD1-EC6523	SRR3987524;ILLUMINA;Paired;300;SRX1988847	Poultry	Poultry	avian, Gallus gallus domesticus-Blood	1990	4			Asia	India							FDA Center for Food Safety and Applied Nutrition	Escherichia coli		O119						PRJNA230969	SRP058582		SAMN04993145	SRS1592619	2016-07-30	2015-01-01	ESC_EA2371AA	Assembled	78	66835	4944457	Escherichia coli / Shigella;96.73%	198	9766	3.51	ESC_HA8187AA_AS
ESC_EA2372AA	MOD1-EC6522	SRR3987523;ILLUMINA;Paired;300;SRX1988846	Poultry	Poultry	avian, Gallus gallus domesticus-Blood	1990	4			Asia	India							FDA Center for Food Safety and Applied Nutrition	Escherichia coli		O124						PRJNA230969	SRP058582		SAMN04993144	SRS1592618	2016-07-30	2015-01-01	ESC_EA2372AA	Assembled	115	132340	5620456	Escherichia coli / Shigella;95.73%	252	4172	3.51	ESC_HA8186AA_AS
ESC_EA2373AA	MOD1-EC6521	SRR3987522;ILLUMINA;Paired;300;SRX1988845	Poultry	Poultry	avian, Gallus gallus domesticus-Blood	1990	4			Asia	India							FDA Center for Food Safety and Applied Nutrition	Escherichia coli		O85						PRJNA230969	SRP058582		SAMN04993143	SRS1592617	2016-07-30	2015-01-01	ESC_EA2373AA	Assembled	143	106863	4855356	Escherichia coli / Shigella;92.38%	160	1643	3.51	ESC_HA8185AA_AS
ESC_EA2374AA	MOD1-EC6520	SRR3987521;ILLUMINA;Paired;300;SRX1988844	Poultry	Poultry	avian, Gallus gallus domesticus-Blood	1990	4			Asia	India							FDA Center for Food Safety and Applied Nutrition	Escherichia coli		Ox08						PRJNA230969	SRP058582		SAMN04993142	SRS1592616	2016-07-30	2015-01-01	ESC_EA2374AA	Assembled	115	135081	5234735	Escherichia coli / Shigella;94.33%	193	3246	3.51	ESC_HA8184AA_AS
ESC_EA2375AA	MOD1-EC6518	SRR3987520;ILLUMINA;Paired;300;SRX1988843	Poultry	Poultry	avian, Gallus gallus domesticus-Blood	1990	4			Asia	India							FDA Center for Food Safety and Applied Nutrition	Escherichia coli		O125						PRJNA230969	SRP058582		SAMN04993140	SRS1592615	2016-07-30	2015-01-01	ESC_EA2375AA	Assembled	132	93970	4917406	Escherichia coli / Shigella;97.46%	151	4336	3.51	ESC_HA8183AA_AS
ESC_EA2565AA	MOD1-EC5498	SRR3988010;ILLUMINA;Paired;500;SRX1989411	Human	Human	Homo sapiens; Feces-Human	1992	3			Asia	India							FDA Center for Food Safety and Applied Nutrition	Escherichia coli		O77						PRJNA230969	SRP058582		SAMN05452832	SRS1593149	2016-07-31	2015-01-01	ESC_EA2565AA	Assembled	56	126694	5389831	Escherichia coli / Shigella;100.0%	150	10954	3.51	ESC_HA8506AA_AS
ESC_EA2825AA	MOD1-EC5501	SRR3989746;ILLUMINA;Paired;300;SRX1991318	Human	Human	Homo sapiens; Feces-Human	1992	3			Asia	India							FDA Center for Food Safety and Applied Nutrition	Escherichia coli		O7						PRJNA230969	SRP058582		SAMN05440353	SRS1594118	2016-08-01	2015-01-01	ESC_EA2825AA	Assembled	259	130954	5353596	Escherichia coli / Shigella;100.0%	199	2711	3.51	ESC_HA8767AA_AS
ESC_EA2826AA	MOD1-EC5500	SRR3989745;ILLUMINA;Paired;300;SRX1991317	Human	Human	Homo sapiens; Feces-Human	1992	3			Asia	India							FDA Center for Food Safety and Applied Nutrition	Escherichia coli		O111						PRJNA230969	SRP058582		SAMN05440354	SRS1594117	2016-08-01	2015-01-01	ESC_EA2826AA	Assembled	176	94122	5220712	Escherichia coli / Shigella;99.34%	232	2212	3.51	ESC_HA8766AA_AS
ESC_EA2827AA	MOD1-EC5499	SRR3989744;ILLUMINA;Paired;300;SRX1991316	Human	Human	Homo sapiens; Feces-Human	1992	3			Asia	India							FDA Center for Food Safety and Applied Nutrition	Escherichia coli		O75						PRJNA230969	SRP058582		SAMN05440355	SRS1594116	2016-08-01	2015-01-01	ESC_EA2827AA	Assembled	209	93657	5362477	Escherichia coli / Shigella;99.38%	205	2860	3.51	ESC_HA8765AA_AS
ESC_EA3079AA	MOD1-EC5199	SRR3993812;ILLUMINA;Paired;300;SRX1994819	Human	Human	Homo sapiens; human_Feces	1992	3			Asia	India							FDA Center for Food Safety and Applied Nutrition	Escherichia coli								PRJNA230969	SRP058582		SAMN04279537	SRS1597393	2016-08-03	2015-01-01	ESC_EA3079AA	Assembled	231	154796	5024062	Escherichia coli / Shigella;98.89%	181	3560	3.51	ESC_HA9025AA_AS
ESC_FA7869AA	Ec 7 IMP	DRR065579;ILLUMINA;Paired;500;DRX059724	Human	Human	Homo sapiens	2008				Asia	India							KYOTO_GM	Escherichia coli								PRJDB4948	DRP003425		SAMD00055733	DRS040014	2017-01-27	2017-01-27	ESC_FA7869AA	Assembled	158	113149	5187810	Escherichia coli / Shigella;97.48%	177	2448	3.61	ESC_LA1633AA_AS
ESC_GA3954AA	7848-07-01	traces-0JLSstl;ILLUMINA;Paired;;NA				2007				Asia	India			Paris				F. X. Weill, Institut Pasteur	Shigella dysenteriae		Sd2				HiSeq							2017-05-03	2017-11-05	ESC_GA3954AA	Assembled	252	26677	4651390	Escherichia coli / Shigella;97.91%	496	1781	3.61	ESC_NA3160AA_AS
ESC_GA4084AA	94-10434	traces-0TYMZgw;ILLUMINA;Paired;;NA				1994				Asia	India			Paris				F. X. Weill, Institut Pasteur	Shigella dysenteriae		Sd11			S. dysenteriae								2017-05-05	2017-11-07	ESC_GA4084AA	Assembled	275	20909	4552469	Escherichia coli / Shigella;98.69%	608	3374	3.61	ESC_NA3764AA_AS
ESC_GA4090AA	E23507	traces-0PEOUYR;ILLUMINA;Paired;;NA				1981				Asia	India							F. X. Weill, Institut Pasteur	Shigella dysenteriae		Sd15				Serotype reference strain							2017-05-05	2017-11-07	ESC_GA4090AA	Assembled	264	19586	4426357	Escherichia coli / Shigella;99.55%	574	3580	3.61	ESC_NA3771AA_AS
ESC_GA4098AA	CIP 58.26	traces-0HyjZDA;ILLUMINA;Paired;;NA								Europe	India/Burma			Paris				F. X. Weill, Institut Pasteur	Shigella dysenteriae		Sd9				1944-1945							2017-05-05	2017-11-07	ESC_GA4098AA	Assembled	330	17648	4489638	Escherichia coli / Shigella;99.01%	684	3819	3.61	ESC_NA3779AA_AS
ESC_GA9312AA	AK1	SRR5927195;ILLUMINA;Paired;;SRX3087560	Environment	Water/River	Water Sewage	2011	10			Asia	India	Uttar Pradesh		Aligarh				Aligarh MUslim University	Escherichia coli								PRJNA397500	SRP115260		SAMN07459800	SRS2425346	2017-08-11	2017-08-11	ESC_GA9312AA	Assembled	843	228527	5090896	Escherichia coli / Shigella;93.55%	96	14580	4.1	ESC_WB7169AA_AS
ESC_IA1764AA	MOD1-EC6562	SRR6427339;ILLUMINA;Paired;500;SRX3519577	Livestock	Swine	porcine; pig heart	1990	7			Asia	India							FDA Center for Food Safety and Applied Nutrition	Escherichia coli								PRJNA230969	SRP058582		SAMN04993184	SRS2796458	2017-12-29	2017-12-28	ESC_IA1764AA	Assembled	62	56477	4486211	Escherichia coli / Shigella;92.85%	223	7208	3.61	ESC_RA2593AA_AS
ESC_IA3968AA	MOD1-EC6475	SRR6727436;ILLUMINA;Paired;500;SRX3700439	Poultry	Poultry	avian, Gallus gallus domesticus-Heart	1989	3			Asia	India							FDA Center for Food Safety and Applied Nutrition	Clade III								PRJNA230969	SRP058582		SAMN04993095	SRS2959896	2018-02-15	2018-02-14	ESC_IA3968AA	Assembled	39	117645	4456389	Escherichia coli / Shigella;80.97%	101	4700	3.61	ESC_RA4949AA_AS
ESC_KA4550AA	CIP 82.50 T	ERR2642346;ILLUMINA;Paired;75;ERX2658836								Asia	India							RIVM - National Institute for Public Health and the Environment	Shigella boydii		Sb2						PRJEB27313	ERP109381		SAMEA4732020	ERS2552148	2018-10-25	2018-10-25	ESC_KA4550AA	Assembled	84	21114	4199654	Escherichia coli / Shigella;99.57%	520	107724	4	ESC_UA2276AA_AS
ESC_KA4643AA	PSU-1477	SRR8112807;ILLUMINA;Paired;500;SRX4939188	Poultry	Poultry	Chicken, (Avian)	1990				Asia	India							FDA Center for Food Safety and Applied Nutrition	Escherichia coli								PRJNA357722	SRP101500		SAMN10315802	SRS3983068	2018-10-26	2018-10-25	ESC_KA4643AA	Assembled	39	82562	5248433	Escherichia coli / Shigella;92.13%	218	65935	4	ESC_UA2457AA_AS
ESC_KA4657AA	PSU-1450	SRR8112693;ILLUMINA;Paired;500;SRX4939077	Poultry	Avian	Chicken, (Avian)	1989				Asia	India							FDA Center for Food Safety and Applied Nutrition	Escherichia coli								PRJNA357722	SRP101500		SAMN10315718	SRS3982959	2018-10-26	2018-10-25	ESC_KA4657AA	Assembled	53	64473	5467487	Escherichia coli / Shigella;97.17%	490	145697	4	ESC_UA2443AA_AS
ESC_KA4660AA	PSU-1449	SRR8112690;ILLUMINA;Paired;500;SRX4939074	Poultry	Avian	Chicken, (Avian)	1989				Asia	India							FDA Center for Food Safety and Applied Nutrition	Escherichia coli								PRJNA357722	SRP101500		SAMN10315722	SRS3982957	2018-10-26	2018-10-25	ESC_KA4660AA	Assembled	64	207777	5255873	Escherichia coli / Shigella;96.5%	170	28390	4	ESC_UA2440AA_AS
ESC_KA4662AA	PSU-1448	SRR8112687;ILLUMINA;Paired;500;SRX4939071	Poultry	Avian	Chicken, (Avian)	1989				Asia	India							FDA Center for Food Safety and Applied Nutrition	Escherichia coli								PRJNA357722	SRP101500		SAMN10315740	SRS3982955	2018-10-26	2018-10-25	ESC_KA4662AA	Assembled	66	122512	5299065	Escherichia coli / Shigella;98.82%	141	44152	4	ESC_UA2438AA_AS
ESC_KA7219AA	Ec40	GCF_002879735;Chromosome;;;	Human	Human	Homo sapiens; human stool sample	2013	2			Asia	India	Chandigarh		Chandigarh				CSIR-Institute of Microbial Technology	Escherichia coli								PRJNA224116			SAMN08242382		2018-12-04	2018-01-14	ESC_KA7219AA	Assembled	1	4825022	4985704		2	200	NaN	ESC_VA2234AA_AS
ESC_KA7287AA	NIVEDI C53	GCA_002290325;Chromosome;;;	Livestock	Bovine	cattle fecal		8			Asia	India	Meghalaya				25.5645	91.9097	ICAR-National Institute of Veterinary Epidemiology and Disease Informatics	Escherichia coli								PRJNA315511			SAMN04563602		2018-12-04	2017-09-12	ESC_KA7287AA	Assembled	1	4671898	4671898		1	10620	NaN	ESC_VA2324AA_AS
ESC_KA7289AA	646	GCA_002290225;Chromosome;;;	Wild Animal	Bovine/Antelope	Buffalo; feces	2016	10			Asia	India					30.37	76.14	IVRI	Escherichia coli								PRJNA401211			SAMN07599867		2018-12-04	2017-09-12	ESC_KA7289AA	Assembled	1	5320632	5320632		1	515287	NaN	ESC_VA2326AA_AS
ESC_LA1713AA	FC1604	ERR3134061;ILLUMINA;Paired;476;ERX3163292				2014				Asia	India							Wellcome Sanger Institute	Shigella flexneri								PRJEB23045	ERP104779		SAMEA104358672	ERS1983650	2019-02-09	2019-02-08	ESC_LA1713AA	Assembled	140	35046	4480287	Escherichia coli / Shigella;99.75%	465	78895	4	ESC_WA2310AA_AS
ESC_LA1714AA	FC1172	ERR3134060;ILLUMINA;Paired;468;ERX3163291				2006				Asia	India							Wellcome Sanger Institute	Shigella sonnei						was Shigella flexneri		PRJEB23045	ERP104779		SAMEA104358671	ERS1983649	2019-02-09	2019-02-08	ESC_LA1714AA	Assembled	212	24492	4635449	Escherichia coli / Shigella;98.21%	449	55486	4.1	ESC_EB4495AA_AS
ESC_LA1715AA	FC2188	ERR3134059;ILLUMINA;Paired;463;ERX3163290				2009				Asia	India							Wellcome Sanger Institute	Shigella flexneri								PRJEB23045	ERP104779		SAMEA104358670	ERS1983648	2019-02-09	2019-02-08	ESC_LA1715AA	Assembled	151	33799	4296979	Escherichia coli / Shigella;97.51%	389	79640	4	ESC_WA2308AA_AS
ESC_LA1716AA	FC1974	ERR3134058;ILLUMINA;Paired;469;ERX3163289				2009				Asia	India							Wellcome Sanger Institute	Shigella sonnei						was Shigella flexneri		PRJEB23045	ERP104779		SAMEA104358669	ERS1983647	2019-02-09	2019-02-08	ESC_LA1716AA	Assembled	171	23736	4463965	Escherichia coli / Shigella;99.76%	491	93898	4	ESC_WA2307AA_AS
ESC_LA1717AA	FC2003	ERR3134057;ILLUMINA;Paired;473;ERX3163288				2009				Asia	India							Wellcome Sanger Institute	Shigella flexneri								PRJEB23045	ERP104779		SAMEA104358668	ERS1983646	2019-02-09	2019-02-08	ESC_LA1717AA	Assembled	164	33791	4508102	Escherichia coli / Shigella;99.77%	490	87961	4	ESC_WA2306AA_AS
ESC_LA1718AA	FC2222	ERR3134056;ILLUMINA;Paired;469;ERX3163287				2009				Asia	India							Wellcome Sanger Institute	Shigella sonnei						was Shigella flexneri		PRJEB23045	ERP104779		SAMEA104358667	ERS1983645	2019-02-09	2019-02-08	ESC_LA1718AA	Assembled	217	25689	4536554	Escherichia coli / Shigella;99.01%	406	44800	4.1	ESC_EB4496AA_AS
ESC_LA1719AA	FC1984	ERR3134055;ILLUMINA;Paired;460;ERX3163286				2009				Asia	India							Wellcome Sanger Institute	Shigella sonnei						was Shigella flexneri		PRJEB23045	ERP104779		SAMEA104358666	ERS1983644	2019-02-09	2019-02-08	ESC_LA1719AA	Assembled	161	24492	4503270	Escherichia coli / Shigella;99.77%	494	82565	4	ESC_WA2304AA_AS
ESC_LA1720AA	FC2105	ERR3134054;ILLUMINA;Paired;475;ERX3163285				2009				Asia	India							Wellcome Sanger Institute	Shigella sonnei						was Shigella flexneri		PRJEB23045	ERP104779		SAMEA104358665	ERS1983643	2019-02-09	2019-02-08	ESC_LA1720AA	Assembled	214	25362	4479758	Escherichia coli / Shigella;98.04%	409	45635	4.1	ESC_EB4497AA_AS
ESC_LA1721AA	FC2145	ERR3134053;ILLUMINA;Paired;469;ERX3163284				2008				Asia	India							Wellcome Sanger Institute	Shigella flexneri								PRJEB23045	ERP104779		SAMEA104358664	ERS1983642	2019-02-09	2019-02-08	ESC_LA1721AA	Assembled	145	33791	4563969	Escherichia coli / Shigella;100.0%	501	102287	4	ESC_WA2302AA_AS
ESC_LA1722AA	FC1228	ERR3134052;ILLUMINA;Paired;467;ERX3163283				2008				Asia	India							Wellcome Sanger Institute	Shigella sonnei						was Shigella flexneri		PRJEB23045	ERP104779		SAMEA104358663	ERS1983641	2019-02-09	2019-02-08	ESC_LA1722AA	Assembled	211	25688	4494395	Escherichia coli / Shigella;99.01%	409	43219	4.1	ESC_EB4498AA_AS
ESC_LA1724AA	FC1353	ERR3134050;ILLUMINA;Paired;467;ERX3163281				2008				Asia	India							Wellcome Sanger Institute	Shigella sonnei						was Shigella flexneri		PRJEB23045	ERP104779		SAMEA104358661	ERS1983639	2019-02-09	2019-02-08	ESC_LA1724AA	Assembled	211	25362	4478590	Escherichia coli / Shigella;98.39%	408	50691	4.1	ESC_EB4499AA_AS
ESC_LA1725AA	FC1341	ERR3134049;ILLUMINA;Paired;465;ERX3163280				2008				Asia	India							Wellcome Sanger Institute	Shigella sonnei						was Shigella flexneri		PRJEB23045	ERP104779		SAMEA104358660	ERS1983638	2019-02-09	2019-02-08	ESC_LA1725AA	Assembled	243	24492	4476341	Escherichia coli / Shigella;98.09%	407	44487	4.1	ESC_EB4500AA_AS
ESC_LA1726AA	FC1322	ERR3134048;ILLUMINA;Paired;446;ERX3163279				2008				Asia	India							Wellcome Sanger Institute	Shigella sonnei						was Shigella flexneri		PRJEB23045	ERP104779		SAMEA104358659	ERS1983637	2019-02-09	2019-02-08	ESC_LA1726AA	Assembled	148	25093	4498814	Escherichia coli / Shigella;99.77%	495	76989	4	ESC_WA2297AA_AS
ESC_LA1727AA	FC1219	ERR3134047;ILLUMINA;Paired;485;ERX3163278				2008				Asia	India							Wellcome Sanger Institute	Shigella sonnei						was Shigella flexneri		PRJEB23045	ERP104779		SAMEA104358658	ERS1983636	2019-02-09	2019-02-08	ESC_LA1727AA	Assembled	234	25389	4459820	Escherichia coli / Shigella;99.34%	400	57766	4.1	ESC_EB4501AA_AS
ESC_LA1728AA	FC1788	ERR3134046;ILLUMINA;Paired;473;ERX3163277				2008				Asia	India							Wellcome Sanger Institute	Shigella flexneri								PRJEB23045	ERP104779		SAMEA104358657	ERS1983635	2019-02-09	2019-02-08	ESC_LA1728AA	Assembled	164	34343	4290272	Escherichia coli / Shigella;99.35%	364	66007	4	ESC_WA2295AA_AS
ESC_LA1729AA	FC1316	ERR3134045;ILLUMINA;Paired;473;ERX3163276				2006				Asia	India							Wellcome Sanger Institute	Shigella sonnei						was Shigella flexneri		PRJEB23045	ERP104779		SAMEA104358656	ERS1983634	2019-02-09	2019-02-08	ESC_LA1729AA	Assembled	208	25093	4454052	Escherichia coli / Shigella;98.07%	413	32311	4.1	ESC_EB4502AA_AS
ESC_LA1730AA	FC124	ERR3134044;ILLUMINA;Paired;477;ERX3163275				2006				Asia	India							Wellcome Sanger Institute	Shigella sonnei						was Shigella flexneri		PRJEB23045	ERP104779		SAMEA104358655	ERS1983633	2019-02-09	2019-02-08	ESC_LA1730AA	Assembled	201	25362	4474190	Escherichia coli / Shigella;98.68%	403	48197	4.1	ESC_EB4503AA_AS
ESC_LA1731AA	FC1078	ERR3134043;ILLUMINA;Paired;468;ERX3163274				2006				Asia	India							Wellcome Sanger Institute	Shigella sonnei						was Shigella flexneri		PRJEB23045	ERP104779		SAMEA104358654	ERS1983632	2019-02-09	2019-02-08	ESC_LA1731AA	Assembled	206	25092	4473400	Escherichia coli / Shigella;98.38%	411	37405	4.1	ESC_EB4504AA_AS
ESC_LA1733AA	FC26	ERR3134041;ILLUMINA;Paired;470;ERX3163272				2006				Asia	India							Wellcome Sanger Institute	Shigella flexneri								PRJEB23045	ERP104779		SAMEA104358651	ERS1983629	2019-02-09	2019-02-08	ESC_LA1733AA	Assembled	164	33819	4474386	Escherichia coli / Shigella;100.0%	471	96271	4	ESC_WA2290AA_AS
ESC_LA1734AA	FC1182	ERR3134040;ILLUMINA;Paired;465;ERX3163271				2006				Asia	India							Wellcome Sanger Institute	Shigella sonnei						was Shigella flexneri		PRJEB23045	ERP104779		SAMEA104358650	ERS1983628	2019-02-09	2019-02-08	ESC_LA1734AA	Assembled	219	25389	4440468	Escherichia coli / Shigella;98.35%	403	36415	4.1	ESC_EB4505AA_AS
ESC_LA1735AA	FC398	ERR3134039;ILLUMINA;Paired;478;ERX3163270				2005				Asia	India							Wellcome Sanger Institute	Shigella sonnei						was Shigella flexneri		PRJEB23045	ERP104779		SAMEA104358649	ERS1983627	2019-02-09	2019-02-08	ESC_LA1735AA	Assembled	224	25093	4465810	Escherichia coli / Shigella;98.71%	411	60317	4.1	ESC_EB4506AA_AS
ESC_LA1736AA	FC1282	ERR3134038;ILLUMINA;Paired;453;ERX3163269				2005				Asia	India							Wellcome Sanger Institute	Shigella flexneri								PRJEB23045	ERP104779		SAMEA104358648	ERS1983626	2019-02-09	2019-02-08	ESC_LA1736AA	Assembled	152	35046	4433173	Escherichia coli / Shigella;99.46%	436	93716	4	ESC_WA2287AA_AS
ESC_LA1738AA	FC1673	ERR3134036;ILLUMINA;Paired;475;ERX3163267				2005				Asia	India							Wellcome Sanger Institute	Shigella flexneri								PRJEB23045	ERP104779		SAMEA104358646	ERS1983624	2019-02-09	2019-02-08	ESC_LA1738AA	Assembled	145	35046	4392594	Escherichia coli / Shigella;100.0%	424	86358	4	ESC_WA2285AA_AS
ESC_LA1739AA	FC1453	ERR3134035;ILLUMINA;Paired;478;ERX3163266				2004				Asia	India							Wellcome Sanger Institute	Shigella sonnei						was Shigella flexneri		PRJEB23045	ERP104779		SAMEA104358645	ERS1983623	2019-02-09	2019-02-08	ESC_LA1739AA	Assembled	202	25362	4483922	Escherichia coli / Shigella;98.36%	405	69192	4.1	ESC_EB4507AA_AS
ESC_LA1740AA	FC956	ERR3134034;ILLUMINA;Paired;452;ERX3163265				2004				Asia	India							Wellcome Sanger Institute	Shigella sonnei						Was flexneri		PRJEB23045	ERP104779		SAMEA104358644	ERS1983622	2019-02-09	2019-02-08	ESC_LA1740AA	Assembled	252	25362	4465950	Escherichia coli / Shigella;97.73%	403	33630	4.1	ESC_EB4508AA_AS
ESC_LA1741AA	FC920	ERR3134033;ILLUMINA;Paired;458;ERX3163264				2004				Asia	India							Wellcome Sanger Institute	Shigella sonnei						was Shigella flexneri		PRJEB23045	ERP104779		SAMEA104358643	ERS1983621	2019-02-09	2019-02-08	ESC_LA1741AA	Assembled	265	25362	4468358	Escherichia coli / Shigella;98.06%	407	34484	4.1	ESC_EB4509AA_AS
ESC_LA1742AA	FC425	ERR3134032;ILLUMINA;Paired;492;ERX3163263				2003				Asia	India							Wellcome Sanger Institute	Shigella flexneri								PRJEB23045	ERP104779		SAMEA104358642	ERS1983620	2019-02-09	2019-02-08	ESC_LA1742AA	Assembled	160	34343	4234362	Escherichia coli / Shigella;99.35%	362	58681	4	ESC_WA2281AA_AS
ESC_LA1743AA	FC2067	ERR3134031;ILLUMINA;Paired;457;ERX3163262				2001				Asia	India							Wellcome Sanger Institute	Shigella sonnei						was Shigella flexneri		PRJEB23045	ERP104779		SAMEA104358641	ERS1983619	2019-02-09	2019-02-08	ESC_LA1743AA	Assembled	247	23736	4457177	Escherichia coli / Shigella;98.08%	412	47850	4.1	ESC_EB4510AA_AS
ESC_LA1744AA	FC2064	ERR3134030;ILLUMINA;Paired;469;ERX3163261				2001				Asia	India							Wellcome Sanger Institute	Shigella sonnei						was Shigella flexneri		PRJEB23045	ERP104779		SAMEA104358640	ERS1983618	2019-02-09	2019-02-08	ESC_LA1744AA	Assembled	223	24492	4504624	Escherichia coli / Shigella;98.42%	415	41918	4.1	ESC_EB4511AA_AS
ESC_LA1745AA	FC2042	ERR3134029;ILLUMINA;Paired;470;ERX3163260				2001				Asia	India							Wellcome Sanger Institute	Shigella sonnei						was Shigella flexneri		PRJEB23045	ERP104779		SAMEA104358639	ERS1983617	2019-02-09	2019-02-08	ESC_LA1745AA	Assembled	214	25093	4461390	Escherichia coli / Shigella;98.07%	410	34586	4.1	ESC_EB4512AA_AS
ESC_LA1746AA	FC1783	ERR3134028;ILLUMINA;Paired;475;ERX3163259				2000				Asia	India							Wellcome Sanger Institute	Shigella flexneri								PRJEB23045	ERP104779		SAMEA104358638	ERS1983616	2019-02-09	2019-02-08	ESC_LA1746AA	Assembled	139	25800	4519100	Escherichia coli / Shigella;100.0%	540	103237	4	ESC_WA2277AA_AS
ESC_LA1747AA	FC1800	ERR3134027;ILLUMINA;Paired;452;ERX3163258				2000				Asia	India							Wellcome Sanger Institute	Shigella flexneri								PRJEB23045	ERP104779		SAMEA104358637	ERS1983615	2019-02-09	2019-02-08	ESC_LA1747AA	Assembled	144	26204	4521298	Escherichia coli / Shigella;99.74%	531	122405	4	ESC_WA2276AA_AS
ESC_LA1749AA	FC2013	ERR3134025;ILLUMINA;Paired;465;ERX3163256				2000				Asia	India							Wellcome Sanger Institute	Shigella flexneri								PRJEB23045	ERP104779		SAMEA104358635	ERS1983613	2019-02-09	2019-02-08	ESC_LA1749AA	Assembled	156	26192	4522425	Escherichia coli / Shigella;100.0%	539	75127	4	ESC_WA2274AA_AS
ESC_LA1750AA	FC1885	ERR3134024;ILLUMINA;Paired;462;ERX3163255				2000				Asia	India							Wellcome Sanger Institute	Shigella flexneri								PRJEB23045	ERP104779		SAMEA104358634	ERS1983612	2019-02-09	2019-02-08	ESC_LA1750AA	Assembled	156	25704	4545175	Escherichia coli / Shigella;99.75%	552	108673	4	ESC_WA2273AA_AS
ESC_LA1751AA	FC1084	ERR3134023;ILLUMINA;Paired;463;ERX3163254				2017				Asia	India							Wellcome Sanger Institute	Shigella sonnei						was Shigella flexneri		PRJEB23045	ERP104779		SAMEA104358633	ERS1983611	2019-02-09	2019-02-08	ESC_LA1751AA	Assembled	226	25389	4525351	Escherichia coli / Shigella;98.7%	411	45933	4.1	ESC_EB4513AA_AS
ESC_LA1752AA	FC1231	ERR3134022;ILLUMINA;Paired;464;ERX3163253				2017				Asia	India							Wellcome Sanger Institute	Shigella sonnei						was Shigella flexneri		PRJEB23045	ERP104779		SAMEA104358632	ERS1983610	2019-02-09	2019-02-08	ESC_LA1752AA	Assembled	219	25093	4622982	Escherichia coli / Shigella;97.54%	443	51432	4.1	ESC_EB4514AA_AS
ESC_LA1753AA	FC766	ERR3134021;ILLUMINA;Paired;463;ERX3163252				2017				Asia	India							Wellcome Sanger Institute	Shigella sonnei						was Shigella flexneri		PRJEB23045	ERP104779		SAMEA104358631	ERS1983609	2019-02-09	2019-02-08	ESC_LA1753AA	Assembled	222	25362	4576381	Escherichia coli / Shigella;98.46%	452	40153	4.1	ESC_EB4515AA_AS
ESC_LA1754AA	FC929	ERR3134020;ILLUMINA;Paired;463;ERX3163251				2017				Asia	India							Wellcome Sanger Institute	Shigella flexneri								PRJEB23045	ERP104779		SAMEA104358630	ERS1983608	2019-02-09	2019-02-08	ESC_LA1754AA	Assembled	149	33444	4559629	Escherichia coli / Shigella;100.0%	524	104941	4	ESC_WA2269AA_AS
ESC_LA1755AA	FC566	ERR3134019;ILLUMINA;Paired;453;ERX3163250				2017				Asia	India							Wellcome Sanger Institute	Shigella flexneri								PRJEB23045	ERP104779		SAMEA104358629	ERS1983607	2019-02-09	2019-02-08	ESC_LA1755AA	Assembled	144	34798	4608583	Escherichia coli / Shigella;100.0%	524	95140	4	ESC_WA2268AA_AS
ESC_LA1756AA	FC3090	ERR3134018;ILLUMINA;Paired;463;ERX3163249				2016				Asia	India							Wellcome Sanger Institute	Shigella flexneri								PRJEB23045	ERP104779		SAMEA104358628	ERS1983606	2019-02-09	2019-02-08	ESC_LA1756AA	Assembled	161	33799	4348263	Escherichia coli / Shigella;97.71%	397	85656	4	ESC_WA2267AA_AS
ESC_LA1757AA	FC3257	ERR3134017;ILLUMINA;Paired;446;ERX3163248				2016				Asia	India							Wellcome Sanger Institute	Shigella flexneri								PRJEB23045	ERP104779		SAMEA104358627	ERS1983605	2019-02-09	2019-02-08	ESC_LA1757AA	Assembled	175	33791	4566419	Escherichia coli / Shigella;100.0%	521	95274	4	ESC_WA2266AA_AS
ESC_LA1758AA	FC1966	ERR3134016;ILLUMINA;Paired;466;ERX3163247				2016				Asia	India							Wellcome Sanger Institute	Shigella flexneri								PRJEB23045	ERP104779		SAMEA104358626	ERS1983604	2019-02-09	2019-02-08	ESC_LA1758AA	Assembled	151	34839	4596054	Escherichia coli / Shigella;99.75%	484	173590	4	ESC_WA2265AA_AS
ESC_LA1759AA	FC3056_16	ERR3134015;ILLUMINA;Paired;476;ERX3163246				2016				Asia	India							Wellcome Sanger Institute	Shigella flexneri								PRJEB23045	ERP104779		SAMEA104358625	ERS1983603	2019-02-09	2019-02-08	ESC_LA1759AA	Assembled	158	34798	4511473	Escherichia coli / Shigella;99.78%	508	109720	4	ESC_WA2264AA_AS
ESC_LA1760AA	FC563	ERR3134014;ILLUMINA;Paired;442;ERX3163245				2016				Asia	India							Wellcome Sanger Institute	Shigella flexneri								PRJEB23045	ERP104779		SAMEA104358624	ERS1983602	2019-02-09	2019-02-08	ESC_LA1760AA	Assembled	170	34798	4382888	Escherichia coli / Shigella;99.72%	409	78453	4	ESC_WA2263AA_AS
ESC_LA1762AA	FC1912	ERR3134012;ILLUMINA;Paired;474;ERX3163243				2016				Asia	India							Wellcome Sanger Institute	Shigella flexneri								PRJEB23045	ERP104779		SAMEA104358622	ERS1983600	2019-02-09	2019-02-08	ESC_LA1762AA	Assembled	152	34839	4507758	Escherichia coli / Shigella;99.77%	507	169248	4	ESC_WA2261AA_AS
ESC_LA1763AA	FC3124	ERR3134011;ILLUMINA;Paired;476;ERX3163242				2016				Asia	India							Wellcome Sanger Institute	Shigella flexneri								PRJEB23045	ERP104779		SAMEA104358621	ERS1983599	2019-02-09	2019-02-08	ESC_LA1763AA	Assembled	132	30352	4560432	Escherichia coli / Shigella;100.0%	511	93743	4	ESC_WA2260AA_AS
ESC_LA1765AA	FC2973	ERR3134009;ILLUMINA;Paired;457;ERX3163240				2016				Asia	India							Wellcome Sanger Institute	Shigella sonnei						was Shigella flexneri		PRJEB23045	ERP104779		SAMEA104358619	ERS1983597	2019-02-09	2019-02-08	ESC_LA1765AA	Assembled	265	25389	4557418	Escherichia coli / Shigella;99.03%	410	53120	4.1	ESC_EB4516AA_AS
ESC_LA1767AA	FC3085	ERR3134007;ILLUMINA;Paired;470;ERX3163238				2016				Asia	India							Wellcome Sanger Institute	Shigella flexneri								PRJEB23045	ERP104779		SAMEA104358617	ERS1983595	2019-02-09	2019-02-08	ESC_LA1767AA	Assembled	180	32891	4280477	Escherichia coli / Shigella;99.72%	424	82894	4	ESC_WA2256AA_AS
ESC_LA1768AA	FC2899	ERR3134006;ILLUMINA;Paired;470;ERX3163237				2016				Asia	India							Wellcome Sanger Institute	Shigella flexneri								PRJEB23045	ERP104779		SAMEA104358616	ERS1983594	2019-02-09	2019-02-08	ESC_LA1768AA	Assembled	156	33791	4548101	Escherichia coli / Shigella;100.0%	511	93187	4	ESC_WA2255AA_AS
ESC_LA1769AA	FC3306	ERR3134005;ILLUMINA;Paired;447;ERX3163236				2016				Asia	India							Wellcome Sanger Institute	Shigella sonnei						was Shigella flexneri		PRJEB23045	ERP104779		SAMEA104358615	ERS1983593	2019-02-09	2019-02-08	ESC_LA1769AA	Assembled	167	25362	4502875	Escherichia coli / Shigella;99.76%	493	83449	4	ESC_WA2254AA_AS
ESC_LA1770AA	FC3008	ERR3134004;ILLUMINA;Paired;472;ERX3163235				2016				Asia	India							Wellcome Sanger Institute	Shigella sonnei						was Shigella flexneri		PRJEB23045	ERP104779		SAMEA104358614	ERS1983592	2019-02-09	2019-02-08	ESC_LA1770AA	Assembled	229	25389	4559443	Escherichia coli / Shigella;98.04%	414	51648	4.1	ESC_EB4517AA_AS
ESC_LA1771AA	FC3152	ERR3134003;ILLUMINA;Paired;471;ERX3163234				2016				Asia	India							Wellcome Sanger Institute	Shigella sonnei						was Shigella flexneri		PRJEB23045	ERP104779		SAMEA104358613	ERS1983591	2019-02-09	2019-02-08	ESC_LA1771AA	Assembled	161	25362	4496638	Escherichia coli / Shigella;99.76%	495	91380	4	ESC_WA2252AA_AS
ESC_LA1773AA	FC1706	ERR3134001;ILLUMINA;Paired;461;ERX3163232				2017				Asia	India							Wellcome Sanger Institute	Shigella sonnei						was Shigella flexneri		PRJEB23045	ERP104779		SAMEA104358611	ERS1983589	2019-02-09	2019-02-08	ESC_LA1773AA	Assembled	193	25688	4641469	Escherichia coli / Shigella;99.77%	497	88154	4	ESC_WA2250AA_AS
ESC_LA1775AA	FC1265	ERR3133999;ILLUMINA;Paired;475;ERX3163230				2015				Asia	India							Wellcome Sanger Institute	Shigella sonnei						was Shigella flexneri		PRJEB23045	ERP104779		SAMEA104358609	ERS1983587	2019-02-09	2019-02-08	ESC_LA1775AA	Assembled	242	25362	4439276	Escherichia coli / Shigella;98.68%	406	41917	4.1	ESC_EB4518AA_AS
ESC_LA1776AA	FC1772	ERR3133998;ILLUMINA;Paired;456;ERX3163229				2014				Asia	India							Wellcome Sanger Institute	Shigella sonnei						was Shigella flexneri		PRJEB23045	ERP104779		SAMEA104358608	ERS1983586	2019-02-09	2019-02-08	ESC_LA1776AA	Assembled	237	25688	4553539	Escherichia coli / Shigella;98.69%	405	37854	4.1	ESC_EB4519AA_AS
ESC_LA1777AA	FC3288	ERR3133997;ILLUMINA;Paired;480;ERX3163228				2015				Asia	India							Wellcome Sanger Institute	Shigella sonnei						was Shigella flexneri		PRJEB23045	ERP104779		SAMEA104358607	ERS1983585	2019-02-09	2019-02-08	ESC_LA1777AA	Assembled	230	25362	4465803	Escherichia coli / Shigella;98.34%	399	49462	4.1	ESC_EB4520AA_AS
ESC_LA1778AA	FC1759	ERR3133996;ILLUMINA;Paired;463;ERX3163227				2015				Asia	India							Wellcome Sanger Institute	Shigella sonnei						Was flexneri		PRJEB23045	ERP104779		SAMEA104358606	ERS1983584	2019-02-09	2019-02-08	ESC_LA1778AA	Assembled	205	25362	4460596	Escherichia coli / Shigella;98.04%	402	56394	4.1	ESC_EB4521AA_AS
ESC_LA1779AA	FC1454	ERR3133995;ILLUMINA;Paired;470;ERX3163226				2015				Asia	India							Wellcome Sanger Institute	Shigella sonnei						was Shigella flexneri		PRJEB23045	ERP104779		SAMEA104358605	ERS1983583	2019-02-09	2019-02-08	ESC_LA1779AA	Assembled	123	25093	4506689	Escherichia coli / Shigella;99.77%	493	145681	4	ESC_WA2244AA_AS
ESC_LA1782AA	FC1570	ERR3133992;ILLUMINA;Paired;474;ERX3163223				2014				Asia	India							Wellcome Sanger Institute	Shigella flexneri								PRJEB23045	ERP104779		SAMEA104358602	ERS1983580	2019-02-09	2019-02-08	ESC_LA1782AA	Assembled	160	33941	4482519	Escherichia coli / Shigella;100.0%	477	90381	4	ESC_WA2241AA_AS
ESC_LA1783AA	FC2927	ERR3133991;ILLUMINA;Paired;437;ERX3163222				2014				Asia	India							Wellcome Sanger Institute	Shigella flexneri								PRJEB23045	ERP104779		SAMEA104358601	ERS1983579	2019-02-09	2019-02-08	ESC_LA1783AA	Assembled	178	31916	4549146	Escherichia coli / Shigella;99.3%	492	98354	4	ESC_WA2240AA_AS
ESC_LA1784AA	FC1461	ERR3133990;ILLUMINA;Paired;455;ERX3163221				2014				Asia	India							Wellcome Sanger Institute	Shigella flexneri								PRJEB23045	ERP104779		SAMEA104358600	ERS1983578	2019-02-09	2019-02-08	ESC_LA1784AA	Assembled	159	34798	4398802	Escherichia coli / Shigella;100.0%	432	97293	4	ESC_WA2239AA_AS
ESC_LA1785AA	FC3421	ERR3133989;ILLUMINA;Paired;457;ERX3163220				2014				Asia	India							Wellcome Sanger Institute	Shigella flexneri								PRJEB23045	ERP104779		SAMEA104358599	ERS1983577	2019-02-09	2019-02-08	ESC_LA1785AA	Assembled	170	35055	4425177	Escherichia coli / Shigella;100.0%	424	89201	4	ESC_WA2238AA_AS
ESC_LA1787AA	FC2094	ERR3133987;ILLUMINA;Paired;455;ERX3163218				2014				Asia	India							Wellcome Sanger Institute	Shigella flexneri								PRJEB23045	ERP104779		SAMEA104358597	ERS1983575	2019-02-09	2019-02-08	ESC_LA1787AA	Assembled	157	35046	4573429	Escherichia coli / Shigella;99.75%	455	91743	4	ESC_WA2236AA_AS
ESC_LA1789AA	FC3513	ERR3133985;ILLUMINA;Paired;477;ERX3163216				2014				Asia	India							Wellcome Sanger Institute	Shigella flexneri								PRJEB23045	ERP104779		SAMEA104358595	ERS1983573	2019-02-09	2019-02-08	ESC_LA1789AA	Assembled	179	31915	4645941	Escherichia coli / Shigella;98.66%	517	100773	4	ESC_WA2234AA_AS
ESC_LA1790AA	FC2004	ERR3133984;ILLUMINA;Paired;476;ERX3163215				2014				Asia	India							Wellcome Sanger Institute	Shigella flexneri								PRJEB23045	ERP104779		SAMEA104358594	ERS1983572	2019-02-09	2019-02-08	ESC_LA1790AA	Assembled	163	32891	4421422	Escherichia coli / Shigella;98.33%	412	90966	4	ESC_WA2233AA_AS
ESC_LA1791AA	FC3442	ERR3133983;ILLUMINA;Paired;526;ERX3163214				2014				Asia	India							Wellcome Sanger Institute	Shigella flexneri								PRJEB23045	ERP104779		SAMEA104358593	ERS1983571	2019-02-09	2019-02-08	ESC_LA1791AA	Assembled	169	34798	4378894	Escherichia coli / Shigella;100.0%	409	73414	4	ESC_WA2232AA_AS
ESC_LA1792AA	FC1488	ERR3133982;ILLUMINA;Paired;511;ERX3163213				2014				Asia	India							Wellcome Sanger Institute	Shigella flexneri								PRJEB23045	ERP104779		SAMEA104358592	ERS1983570	2019-02-09	2019-02-08	ESC_LA1792AA	Assembled	142	34798	4479315	Escherichia coli / Shigella;100.0%	433	86993	4	ESC_WA2231AA_AS
ESC_LA1794AA	FC2127	ERR3133980;ILLUMINA;Paired;486;ERX3163211				2014				Asia	India							Wellcome Sanger Institute	Shigella sonnei						was Shigella flexneri		PRJEB23045	ERP104779		SAMEA104358590	ERS1983568	2019-02-09	2019-02-08	ESC_LA1794AA	Assembled	223	25362	4478277	Escherichia coli / Shigella;97.37%	407	44025	4.1	ESC_EB4523AA_AS
ESC_LA1795AA	FC1470	ERR3133979;ILLUMINA;Paired;476;ERX3163210				2014				Asia	India							Wellcome Sanger Institute	Shigella sonnei						Was flexneri		PRJEB23045	ERP104779		SAMEA104358589	ERS1983567	2019-02-09	2019-02-08	ESC_LA1795AA	Assembled	212	25093	4465455	Escherichia coli / Shigella;99.03%	410	49198	4.1	ESC_EB4524AA_AS
ESC_LA1796AA	FC3209	ERR3133978;ILLUMINA;Paired;464;ERX3163209				2016				Asia	India							Wellcome Sanger Institute	Shigella sonnei						Was flexneri		PRJEB23045	ERP104779		SAMEA104358588	ERS1983566	2019-02-09	2019-02-08	ESC_LA1796AA	Assembled	281	25362	4490263	Escherichia coli / Shigella;98.04%	407	49181	4.1	ESC_EB4525AA_AS
ESC_LA1798AA	FC1534	ERR3133976;ILLUMINA;Paired;435;ERX3163207				2014				Asia	India							Wellcome Sanger Institute	Shigella sonnei						was Shigella flexneri		PRJEB23045	ERP104779		SAMEA104358586	ERS1983564	2019-02-09	2019-02-08	ESC_LA1798AA	Assembled	200	25092	4353532	Escherichia coli / Shigella;99.76%	479	71521	4	ESC_WA2225AA_AS
ESC_LA1800AA	FC2265	ERR3133974;ILLUMINA;Paired;470;ERX3163205				2014				Asia	India							Wellcome Sanger Institute	Shigella sonnei						Was flexneri		PRJEB23045	ERP104779		SAMEA104358584	ERS1983562	2019-02-09	2019-02-08	ESC_LA1800AA	Assembled	246	25362	4478104	Escherichia coli / Shigella;97.42%	405	46905	4.1	ESC_EB4527AA_AS
ESC_LA1802AA	FC1960	ERR3133972;ILLUMINA;Paired;462;ERX3163203				2014				Asia	India							Wellcome Sanger Institute	Shigella sonnei						Was flexneri		PRJEB23045	ERP104779		SAMEA104358582	ERS1983560	2019-02-09	2019-02-08	ESC_LA1802AA	Assembled	289	25389	4463192	Escherichia coli / Shigella;98.35%	405	45212	4.1	ESC_EB4528AA_AS
ESC_LA1803AA	FC1973	ERR3133971;ILLUMINA;Paired;465;ERX3163202				2014				Asia	India							Wellcome Sanger Institute	Shigella sonnei						was Shigella flexneri		PRJEB23045	ERP104779		SAMEA104358581	ERS1983559	2019-02-09	2019-02-08	ESC_LA1803AA	Assembled	179	25362	4504056	Escherichia coli / Shigella;99.76%	488	98106	4	ESC_WA2220AA_AS
ESC_LA1804AA	FC1975	ERR3133970;ILLUMINA;Paired;483;ERX3163201				2014				Asia	India							Wellcome Sanger Institute	Shigella sonnei						Was flexneri		PRJEB23045	ERP104779		SAMEA104358580	ERS1983558	2019-02-09	2019-02-08	ESC_LA1804AA	Assembled	313	25362	4455596	Escherichia coli / Shigella;98.36%	407	41412	4.1	ESC_EB4529AA_AS
ESC_LA1806AA	FC1699	ERR3133968;ILLUMINA;Paired;471;ERX3163199				2014				Asia	India							Wellcome Sanger Institute	Shigella sonnei						Was flexneri		PRJEB23045	ERP104779		SAMEA104358578	ERS1983556	2019-02-09	2019-02-08	ESC_LA1806AA	Assembled	278	25389	4454815	Escherichia coli / Shigella;98.68%	405	38149	4.1	ESC_EB4530AA_AS
ESC_LA1807AA	FC1604	ERR3133967;ILLUMINA;Paired;468;ERX3163198				2014				Asia	India							Wellcome Sanger Institute	Shigella sonnei						was Shigella flexneri		PRJEB23045	ERP104779		SAMEA104358577	ERS1983555	2019-02-09	2019-02-08	ESC_LA1807AA	Assembled	196	25093	4510329	Escherichia coli / Shigella;99.54%	503	91348	4	ESC_WA2216AA_AS
ESC_LA1808AA	FC1623	ERR3133966;ILLUMINA;Paired;491;ERX3163197				2014				Asia	India							Wellcome Sanger Institute	Shigella sonnei						was Shigella flexneri		PRJEB23045	ERP104779		SAMEA104358576	ERS1983554	2019-02-09	2019-02-08	ESC_LA1808AA	Assembled	235	25362	4479184	Escherichia coli / Shigella;97.73%	408	52520	4.1	ESC_EB4531AA_AS
ESC_LA1811AA	FC1794	ERR3133963;ILLUMINA;Paired;464;ERX3163194				2014				Asia	India							Wellcome Sanger Institute	Shigella sonnei						was Shigella flexneri		PRJEB23045	ERP104779		SAMEA104358573	ERS1983551	2019-02-09	2019-02-08	ESC_LA1811AA	Assembled	181	25092	4351333	Escherichia coli / Shigella;99.76%	470	70770	4	ESC_WA9850AA_AS
ESC_LA1813AA	FC1540	ERR3133961;ILLUMINA;Paired;461;ERX3163192				2013				Asia	India							Wellcome Sanger Institute	Shigella sonnei						Was flexneri		PRJEB23045	ERP104779		SAMEA104358571	ERS1983549	2019-02-09	2019-02-08	ESC_LA1813AA	Assembled	337	25362	4477777	Escherichia coli / Shigella;97.71%	404	49738	4.1	ESC_EB4532AA_AS
ESC_LA1814AA	FC1859	ERR3133960;ILLUMINA;Paired;449;ERX3163191				2013				Asia	India							Wellcome Sanger Institute	Shigella sonnei						was Shigella flexneri		PRJEB23045	ERP104779		SAMEA104358570	ERS1983548	2019-02-09	2019-02-08	ESC_LA1814AA	Assembled	210	25752	4541000	Escherichia coli / Shigella;100.0%	523	88509	4	ESC_WA2150AA_AS
ESC_LA1816AA	FC2917	ERR3133958;ILLUMINA;Paired;445;ERX3163189				2012				Asia	India							Wellcome Sanger Institute	Shigella flexneri								PRJEB23045	ERP104779		SAMEA104358568	ERS1983546	2019-02-09	2019-02-08	ESC_LA1816AA	Assembled	197	34290	4493837	Escherichia coli / Shigella;100.0%	478	82997	4	ESC_WA2148AA_AS
ESC_LA1820AA	FC1268	ERR3133954;ILLUMINA;Paired;524;ERX3163185				2011				Asia	India							Wellcome Sanger Institute	Shigella flexneri								PRJEB23045	ERP104779		SAMEA104358564	ERS1983542	2019-02-09	2019-02-08	ESC_LA1820AA	Assembled	159	33791	4502690	Escherichia coli / Shigella;99.77%	491	106143	4	ESC_WA2144AA_AS
ESC_LA1821AA	FC1049	ERR3133953;ILLUMINA;Paired;480;ERX3163184				2011				Asia	India							Wellcome Sanger Institute	Shigella flexneri								PRJEB23045	ERP104779		SAMEA104358563	ERS1983541	2019-02-09	2019-02-08	ESC_LA1821AA	Assembled	187	33446	4503370	Escherichia coli / Shigella;99.77%	493	101982	4	ESC_WA2143AA_AS
ESC_LA1822AA	FC2947	ERR3133952;ILLUMINA;Paired;474;ERX3163183				2011				Asia	India							Wellcome Sanger Institute	Shigella flexneri								PRJEB23045	ERP104779		SAMEA104358562	ERS1983540	2019-02-09	2019-02-08	ESC_LA1822AA	Assembled	201	28419	4391514	Escherichia coli / Shigella;98.64%	516	105914	4	ESC_WA2142AA_AS
ESC_LA1824AA	FC1506	ERR3133950;ILLUMINA;Paired;401;ERX3163181				2011				Asia	India							Wellcome Sanger Institute	Shigella flexneri								PRJEB23045	ERP104779		SAMEA104358560	ERS1983538	2019-02-09	2019-02-08	ESC_LA1824AA	Assembled	217	33791	4419979	Escherichia coli / Shigella;99.73%	425	91675	4	ESC_WA2140AA_AS
ESC_LA1825AA	FC637	ERR3133949;ILLUMINA;Paired;483;ERX3163180				2011				Asia	India							Wellcome Sanger Institute	Shigella flexneri								PRJEB23045	ERP104779		SAMEA104358559	ERS1983537	2019-02-09	2019-02-08	ESC_LA1825AA	Assembled	186	33799	4335057	Escherichia coli / Shigella;99.39%	368	63563	4	ESC_WA2139AA_AS
ESC_LA1826AA	FC2463	ERR3133948;ILLUMINA;Paired;440;ERX3163179				2011				Asia	India							Wellcome Sanger Institute	Shigella flexneri								PRJEB23045	ERP104779		SAMEA104358558	ERS1983536	2019-02-09	2019-02-08	ESC_LA1826AA	Assembled	188	26603	4543113	Escherichia coli / Shigella;98.03%	495	99577	4	ESC_WA2138AA_AS
ESC_LA1827AA	FC1255	ERR3133947;ILLUMINA;Paired;470;ERX3163178				2011				Asia	India							Wellcome Sanger Institute	Shigella flexneri								PRJEB23045	ERP104779		SAMEA104358557	ERS1983535	2019-02-09	2019-02-08	ESC_LA1827AA	Assembled	192	35046	4421300	Escherichia coli / Shigella;99.18%	412	90261	4	ESC_WA2137AA_AS
ESC_LA1830AA	FC3063	ERR3133944;ILLUMINA;Paired;449;ERX3163175				2010				Asia	India							Wellcome Sanger Institute	Shigella flexneri								PRJEB23045	ERP104779		SAMEA104358554	ERS1983532	2019-02-09	2019-02-08	ESC_LA1830AA	Assembled	203	34798	4495383	Escherichia coli / Shigella;100.0%	482	86012	4	ESC_WA2134AA_AS
ESC_LA1831AA	FC1058	ERR3133943;ILLUMINA;Paired;473;ERX3163174				2010				Asia	India							Wellcome Sanger Institute	Shigella sonnei						was Shigella flexneri		PRJEB23045	ERP104779		SAMEA104358553	ERS1983531	2019-02-09	2019-02-08	ESC_LA1831AA	Assembled	259	25362	4445133	Escherichia coli / Shigella;98.06%	407	43478	4.1	ESC_EB4533AA_AS
ESC_LA1833AA	FC1008	ERR3133941;ILLUMINA;Paired;429;ERX3163172				2010				Asia	India							Wellcome Sanger Institute	Shigella sonnei						was Shigella flexneri		PRJEB23045	ERP104779		SAMEA104358551	ERS1983529	2019-02-09	2019-02-08	ESC_LA1833AA	Assembled	180	23736	4496510	Escherichia coli / Shigella;99.77%	506	96424	4	ESC_WA2131AA_AS
ESC_LA1834AA	FC1741	ERR3133940;ILLUMINA;Paired;468;ERX3163171				2010				Asia	India							Wellcome Sanger Institute	Shigella sonnei						was Shigella flexneri		PRJEB23045	ERP104779		SAMEA104358550	ERS1983528	2019-02-09	2019-02-08	ESC_LA1834AA	Assembled	243	25362	4473746	Escherichia coli / Shigella;98.69%	408	44183	4.1	ESC_EB4534AA_AS
ESC_LA1836AA	FC1491	ERR3133938;ILLUMINA;Paired;466;ERX3163169				2010				Asia	India							Wellcome Sanger Institute	Shigella sonnei						was Shigella flexneri		PRJEB23045	ERP104779		SAMEA104358548	ERS1983526	2019-02-09	2019-02-08	ESC_LA1836AA	Assembled	209	25093	4508007	Escherichia coli / Shigella;99.77%	502	93590	4	ESC_WA2128AA_AS
ESC_LA1837AA	FC1704	ERR3133937;ILLUMINA;Paired;459;ERX3163168				2010				Asia	India							Wellcome Sanger Institute	Shigella sonnei						was Shigella flexneri		PRJEB23045	ERP104779		SAMEA104358547	ERS1983525	2019-02-09	2019-02-08	ESC_LA1837AA	Assembled	203	25362	4503384	Escherichia coli / Shigella;99.76%	496	93808	4	ESC_WA2127AA_AS
ESC_LA1838AA	FC108	ERR3133936;ILLUMINA;Paired;497;ERX3163167				2010				Asia	India							Wellcome Sanger Institute	Shigella flexneri								PRJEB23045	ERP104779		SAMEA104358546	ERS1983524	2019-02-09	2019-02-08	ESC_LA1838AA	Assembled	188	35046	4385620	Escherichia coli / Shigella;99.72%	421	83566	4	ESC_WA2126AA_AS
ESC_LA1839AA	FC6_2010	ERR3133935;ILLUMINA;Paired;445;ERX3163166				2010				Asia	India							Wellcome Sanger Institute	Shigella flexneri								PRJEB23045	ERP104779		SAMEA104358545	ERS1983523	2019-02-09	2019-02-08	ESC_LA1839AA	Assembled	200	30352	4428188	Escherichia coli / Shigella;99.21%	474	89573	4	ESC_WA2125AA_AS
ESC_LA1841AA	FC2007	ERR3133933;ILLUMINA;Paired;466;ERX3163164				2010				Asia	India							Wellcome Sanger Institute	Shigella flexneri								PRJEB23045	ERP104779		SAMEA104358543	ERS1983521	2019-02-09	2019-02-08	ESC_LA1841AA	Assembled	169	33436	4506462	Escherichia coli / Shigella;99.77%	489	103935	4	ESC_WA2123AA_AS
ESC_LA1842AA	FC122	ERR3133932;ILLUMINA;Paired;481;ERX3163163				1999				Asia	India							Wellcome Sanger Institute	Shigella flexneri								PRJEB23045	ERP104779		SAMEA104358542	ERS1983520	2019-02-09	2019-02-08	ESC_LA1842AA	Assembled	166	35160	4426153	Escherichia coli / Shigella;100.0%	440	82233	4	ESC_WA9849AA_AS
ESC_LA1843AA	FC6_1999	ERR3133931;ILLUMINA;Paired;456;ERX3163162				1999				Asia	India							Wellcome Sanger Institute	Shigella flexneri								PRJEB23045	ERP104779		SAMEA104358541	ERS1983519	2019-02-09	2019-02-08	ESC_LA1843AA	Assembled	185	34798	4353322	Escherichia coli / Shigella;100.0%	407	86483	4	ESC_WA2121AA_AS
ESC_LA1844AA	FC1694	ERR3133930;ILLUMINA;Paired;476;ERX3163161				1998				Asia	India							Wellcome Sanger Institute	Shigella flexneri								PRJEB23045	ERP104779		SAMEA104358540	ERS1983518	2019-02-09	2019-02-08	ESC_LA1844AA	Assembled	192	32139	4239639	Escherichia coli / Shigella;99.68%	369	75055	4	ESC_WA2120AA_AS
ESC_LA1845AA	FC1501	ERR3133929;ILLUMINA;Paired;449;ERX3163160				1998				Asia	India							Wellcome Sanger Institute	Shigella sonnei						Was flexneri		PRJEB23045	ERP104779		SAMEA104358539	ERS1983517	2019-02-09	2019-02-08	ESC_LA1845AA	Assembled	312	25362	4450685	Escherichia coli / Shigella;98.67%	407	37524	4.1	ESC_EB4535AA_AS
ESC_LA1846AA	FC206	ERR3133928;ILLUMINA;Paired;472;ERX3163159				1998				Asia	India							Wellcome Sanger Institute	Shigella sonnei								PRJEB23045	ERP104779		SAMEA104358538	ERS1983516	2019-02-09	2019-02-08	ESC_LA1846AA	Assembled	279	25389	4449125	Escherichia coli / Shigella;98.35%	404	31152	4.1	ESC_EB4536AA_AS
ESC_LA1847AA	FC1113	ERR3133927;ILLUMINA;Paired;470;ERX3163158				1997				Asia	India							Wellcome Sanger Institute	Shigella flexneri								PRJEB23045	ERP104779		SAMEA104358537	ERS1983515	2019-02-09	2019-02-08	ESC_LA1847AA	Assembled	186	32401	4265862	Escherichia coli / Shigella;99.35%	355	105924	4	ESC_WA2117AA_AS
ESC_LA1848AA	FC1050	ERR3133926;ILLUMINA;Paired;478;ERX3163157				1997				Asia	India							Wellcome Sanger Institute	Shigella flexneri								PRJEB23045	ERP104779		SAMEA104358536	ERS1983514	2019-02-09	2019-02-08	ESC_LA1848AA	Assembled	185	35046	4370132	Escherichia coli / Shigella;99.73%	432	83217	4	ESC_WA2116AA_AS
ESC_LA1849AA	FC2216	ERR3133925;ILLUMINA;Paired;484;ERX3163156				1997				Asia	India							Wellcome Sanger Institute	Shigella flexneri								PRJEB23045	ERP104779		SAMEA104358535	ERS1983513	2019-02-09	2019-02-08	ESC_LA1849AA	Assembled	181	32388	4263235	Escherichia coli / Shigella;99.7%	380	72825	4	ESC_WA2115AA_AS
ESC_LA1850AA	FC193	ERR3133924;ILLUMINA;Paired;462;ERX3163155				1997				Asia	India							Wellcome Sanger Institute	Shigella flexneri								PRJEB23045	ERP104779		SAMEA104358534	ERS1983512	2019-02-09	2019-02-08	ESC_LA1850AA	Assembled	191	34798	4347650	Escherichia coli / Shigella;100.0%	409	77648	4	ESC_WA2114AA_AS
ESC_LA1851AA	FC2242	ERR3133923;ILLUMINA;Paired;461;ERX3163154				1997				Asia	India							Wellcome Sanger Institute	Shigella flexneri								PRJEB23045	ERP104779		SAMEA104358533	ERS1983511	2019-02-09	2019-02-08	ESC_LA1851AA	Assembled	179	35046	4432432	Escherichia coli / Shigella;100.0%	462	93031	4	ESC_WA2113AA_AS
ESC_LA1852AA	FC78	ERR3133922;ILLUMINA;Paired;481;ERX3163153				1997				Asia	India							Wellcome Sanger Institute	Shigella sonnei								PRJEB23045	ERP104779		SAMEA104358532	ERS1983510	2019-02-09	2019-02-08	ESC_LA1852AA	Assembled	177	25093	4528012	Escherichia coli / Shigella;99.76%	479	70436	4	ESC_WA2112AA_AS
ESC_LA1853AA	FC2245	ERR3133921;ILLUMINA;Paired;472;ERX3163152				1997				Asia	India							Wellcome Sanger Institute	Shigella flexneri								PRJEB23045	ERP104779		SAMEA104358531	ERS1983509	2019-02-09	2019-02-08	ESC_LA1853AA	Assembled	197	33791	4594453	Escherichia coli / Shigella;100.0%	520	113032	4	ESC_WA2111AA_AS
ESC_LA1854AA	FC673	ERR3133920;ILLUMINA;Paired;470;ERX3163151				1996				Asia	India							Wellcome Sanger Institute	Shigella sonnei						Was flexneri		PRJEB23045	ERP104779		SAMEA104358530	ERS1983508	2019-02-09	2019-02-08	ESC_LA1854AA	Assembled	178	25093	4543292	Escherichia coli / Shigella;99.77%	508	69397	4	ESC_WA2110AA_AS
ESC_LA1855AA	FC2595	ERR3133919;ILLUMINA;Paired;469;ERX3163150				1996				Asia	India							Wellcome Sanger Institute	Shigella flexneri								PRJEB23045	ERP104779		SAMEA104358529	ERS1983507	2019-02-09	2019-02-08	ESC_LA1855AA	Assembled	209	33799	4271169	Escherichia coli / Shigella;98.69%	354	113342	4	ESC_WA2109AA_AS
ESC_LA1856AA	FC1571	ERR3133918;ILLUMINA;Paired;458;ERX3163149				1995				Asia	India							Wellcome Sanger Institute	Shigella sonnei						was Shigella flexneri		PRJEB23045	ERP104779		SAMEA104358528	ERS1983506	2019-02-09	2019-02-08	ESC_LA1856AA	Assembled	191	25362	4400738	Escherichia coli / Shigella;99.75%	466	67312	4	ESC_WA2108AA_AS
ESC_LA1857AA	FC409	ERR3133917;ILLUMINA;Paired;465;ERX3163148				1995				Asia	India							Wellcome Sanger Institute	Shigella flexneri								PRJEB23045	ERP104779		SAMEA104358527	ERS1983505	2019-02-09	2019-02-08	ESC_LA1857AA	Assembled	186	34798	4494162	Escherichia coli / Shigella;99.76%	488	99815	4	ESC_WA2107AA_AS
ESC_LA1860AA	FC401_95	ERR3133914;ILLUMINA;Paired;461;ERX3163145				1995				Asia	India							Wellcome Sanger Institute	Shigella flexneri								PRJEB23045	ERP104779		SAMEA104358524	ERS1983502	2019-02-09	2019-02-08	ESC_LA1860AA	Assembled	210	33436	4482605	Escherichia coli / Shigella;100.0%	494	92748	4	ESC_WA2104AA_AS
ESC_LA1863AA	FC1536	ERR3133911;ILLUMINA;Paired;466;ERX3163142				1995				Asia	India							Wellcome Sanger Institute	Shigella flexneri								PRJEB23045	ERP104779		SAMEA104358521	ERS1983499	2019-02-09	2019-02-08	ESC_LA1863AA	Assembled	211	33799	4268637	Escherichia coli / Shigella;99.36%	384	62313	4	ESC_WA2101AA_AS
ESC_LA1865AA	FC1251	ERR3133909;ILLUMINA;Paired;464;ERX3163140				1994				Asia	India							Wellcome Sanger Institute	Shigella flexneri								PRJEB23045	ERP104779		SAMEA104358519	ERS1983497	2019-02-09	2019-02-08	ESC_LA1865AA	Assembled	196	33446	4496790	Escherichia coli / Shigella;100.0%	492	96544	4	ESC_WA2099AA_AS
ESC_LA1867AA	FC848	ERR3133907;ILLUMINA;Paired;465;ERX3163138				1994				Asia	India							Wellcome Sanger Institute	Shigella flexneri								PRJEB23045	ERP104779		SAMEA104358517	ERS1983495	2019-02-09	2019-02-08	ESC_LA1867AA	Assembled	200	33799	4243733	Escherichia coli / Shigella;99.68%	358	59296	4	ESC_WA2097AA_AS
ESC_LA1871AA	FC909	ERR3133903;ILLUMINA;Paired;382;ERX3163134				1993				Asia	India							Wellcome Sanger Institute	Shigella flexneri								PRJEB23045	ERP104779		SAMEA104358513	ERS1983491	2019-02-09	2019-02-08	ESC_LA1871AA	Assembled	242	34798	4392655	Escherichia coli / Shigella;99.76%	463	75717	4	ESC_WA2093AA_AS
ESC_LA1872AA	FC1739	ERR3133902;ILLUMINA;Paired;477;ERX3163133				1993				Asia	India							Wellcome Sanger Institute	Shigella flexneri								PRJEB23045	ERP104779		SAMEA104358512	ERS1983490	2019-02-09	2019-02-08	ESC_LA1872AA	Assembled	167	33791	4501380	Escherichia coli / Shigella;100.0%	512	98617	4	ESC_WA2092AA_AS
ESC_LA1875AA	FC1905	ERR3133899;ILLUMINA;Paired;480;ERX3163130				1992				Asia	India							Wellcome Sanger Institute	Shigella flexneri								PRJEB23045	ERP104779		SAMEA104358509	ERS1983487	2019-02-09	2019-02-08	ESC_LA1875AA	Assembled	158	27413	4460589	Escherichia coli / Shigella;99.73%	488	92700	4	ESC_WA2089AA_AS
ESC_LA1877AA	FC315	ERR3133897;ILLUMINA;Paired;479;ERX3163128				1992				Asia	India							Wellcome Sanger Institute	Shigella flexneri								PRJEB23045	ERP104779		SAMEA104358507	ERS1983485	2019-02-09	2019-02-08	ESC_LA1877AA	Assembled	193	32401	4297405	Escherichia coli / Shigella;99.38%	379	65622	4	ESC_WA2087AA_AS
ESC_LA1878AA	FC1876	ERR3133896;ILLUMINA;Paired;438;ERX3163127				1992				Asia	India							Wellcome Sanger Institute	Shigella flexneri								PRJEB23045	ERP104779		SAMEA104358506	ERS1983484	2019-02-09	2019-02-08	ESC_LA1878AA	Assembled	183	35045	4405450	Escherichia coli / Shigella;100.0%	413	73620	4	ESC_WA2086AA_AS
ESC_LA1879AA	FC1728	ERR3133895;ILLUMINA;Paired;441;ERX3163126				1992				Asia	India							Wellcome Sanger Institute	Shigella flexneri								PRJEB23045	ERP104779		SAMEA104358505	ERS1983483	2019-02-09	2019-02-08	ESC_LA1879AA	Assembled	192	33791	4376656	Escherichia coli / Shigella;100.0%	427	86873	4	ESC_WA2085AA_AS
ESC_LA1882AA	FC393	ERR3133892;ILLUMINA;Paired;429;ERX3163123				1990				Asia	India							Wellcome Sanger Institute	Shigella flexneri								PRJEB23045	ERP104779		SAMEA104358502	ERS1983480	2019-02-09	2019-02-08	ESC_LA1882AA	Assembled	195	34798	4422510	Escherichia coli / Shigella;100.0%	459	82995	4	ESC_WA2082AA_AS
ESC_LA1883AA	FC1582	ERR3133891;ILLUMINA;Paired;463;ERX3163122				1990				Asia	India							Wellcome Sanger Institute	Shigella sonnei						was Shigella flexneri		PRJEB23045	ERP104779		SAMEA104358501	ERS1983479	2019-02-09	2019-02-08	ESC_LA1883AA	Assembled	158	23497	4506342	Escherichia coli / Shigella;99.78%	507	84437	4	ESC_WA2081AA_AS
ESC_LA9661AA	504621	SRR8634249;ILLUMINA;Paired;;SRX5432939	Human	Human	Homo sapiens; fecal sample; Case; male; Stool					Asia	India							Institute for Genome Sciences, University of Maryland, Baltimore	Escherichia coli		O167:H5						PRJNA524349	SRP186910		SAMN11023838	SRS4411892	2019-02-26	2019-02-26	ESC_LA9661AA	Assembled	388	206222	5017573	Escherichia coli / Shigella;98.39%	185	80827	4	ESC_XA0323AA_AS
ESC_LA9662AA	504613	SRR8634250;ILLUMINA;Paired;;SRX5432938	Human	Human	Homo sapiens; fecal sample; Case; male; Stool					Asia	India							Institute for Genome Sciences, University of Maryland, Baltimore	Escherichia coli		O167:H5						PRJNA524349	SRP186910		SAMN11023837	SRS4411891	2019-02-26	2019-02-26	ESC_LA9662AA	Assembled	396	217974	5077508	Escherichia coli / Shigella;94.81%	97	13223	4	ESC_YA8395AA_AS
ESC_LA9663AA	504263	SRR8634251;ILLUMINA;Paired;;SRX5432937	Human	Human	Homo sapiens; fecal sample; Case; male; Stool					Asia	India							Institute for Genome Sciences, University of Maryland, Baltimore	Escherichia coli		O167:H5						PRJNA524349	SRP186910		SAMN11023836	SRS4411890	2019-02-26	2019-02-26	ESC_LA9663AA	Assembled	451	206222	5017831	Escherichia coli / Shigella;98.39%	186	68147	4	ESC_YA2130AA_AS
ESC_LA9685AA	500843	SRR8634273;ILLUMINA;Paired;;SRX5432915	Human	Human	Homo sapiens; fecal sample; Case; male; Stool					Asia	India							Institute for Genome Sciences, University of Maryland, Baltimore	Escherichia coli		O114:H49						PRJNA524349	SRP186910		SAMN11023835	SRS4411868	2019-02-26	2019-02-26	ESC_LA9685AA	Assembled	387	144154	5108357	Escherichia coli / Shigella;89.24%	176	79420	4	ESC_XA9135AA_AS
ESC_LA9691AA	500661	SRR8634279;ILLUMINA;Paired;;SRX5432909	Human	Human	Homo sapiens; fecal sample; Case; male; Stool					Asia	India							Institute for Genome Sciences, University of Maryland, Baltimore	Escherichia coli		O167:H5						PRJNA524349	SRP186910		SAMN11023834	SRS4411862	2019-02-26	2019-02-26	ESC_LA9691AA	Assembled	358	184888	5157307	Escherichia coli / Shigella;99.17%	171	38126	4	ESC_XA9094AA_AS
ESC_MA1431AA	A38	traces-0rKsFEo;ILLUMINA;Paired;;NA	Environment	ND/Others		2018				Asia	India							Jones	Escherichia coli													2019-03-21	2019-03-21	ESC_MA1431AA	Assembled	82	90405	5343305	Escherichia coli / Shigella;98.08%	241	126768	4	ESC_XA5755AA_AS
ESC_MA1432AA	A37	traces-0yUwQJC;ILLUMINA;Paired;;NA	Environment	ND/Others		2018				Asia	India							Jones	Escherichia coli													2019-03-21	2019-03-21	ESC_MA1432AA	Assembled	84	104878	5673736	Escherichia coli / Shigella;96.92%	267	69289	4.1	ESC_ZB6750AA_AS
ESC_MA1433AA	A39	traces-0tBgCyr;ILLUMINA;Paired;;NA	Environment	ND/Others		2018				Asia	India							Jones	Escherichia coli													2019-03-21	2019-03-21	ESC_MA1433AA	Assembled	96	64989	5191716	Escherichia coli / Shigella;90.93%	263	63420	4	ESC_XA5757AA_AS
ESC_MA1434AA	A29	traces-0ekArbB;ILLUMINA;Paired;;NA	Environment	ND/Others		2018				Asia	India							Jones	Escherichia coli													2019-03-21	2019-03-21	ESC_MA1434AA	Assembled	94	106111	5133883	Escherichia coli / Shigella;90.5%	177	43926	4	ESC_XA5758AA_AS
ESC_MA1435AA	A33	traces-0RIUxhr;ILLUMINA;Paired;;NA	Environment	ND/Others		2018				Asia	India							Jones	Escherichia coli													2019-03-21	2019-03-21	ESC_MA1435AA	Assembled	0	90371	5520677	Escherichia coli / Shigella;97.81%	238	73905	4	ESC_XA5759AA_AS
ESC_MA1436AA	A28	traces-0hJFdfh;ILLUMINA;Paired;;NA	Environment	ND/Others		2018				Asia	India							Jones	Escherichia coli													2019-03-21	2019-03-21	ESC_MA1436AA	Assembled	134	119209	5082122	Escherichia coli / Shigella;93.17%	151	33688	4.1	ESC_CB0740AA_AS
ESC_MA1437AA	A1	traces-0nyaHEq;ILLUMINA;Paired;;NA	Environment	ND/Others		2018				Asia	India							Jones	Escherichia coli													2019-03-21	2019-03-21	ESC_MA1437AA	Assembled	113	93684	4716045	Escherichia coli / Shigella;95.38%	160	37292	4.1	ESC_CB0742AA_AS
ESC_MA1438AA	A30	traces-0ogGOBN;ILLUMINA;Paired;;NA	Environment	ND/Others		2018				Asia	India							Jones	Escherichia coli													2019-03-21	2019-03-21	ESC_MA1438AA	Assembled	35	94498	5512979	Escherichia coli / Shigella;97.61%	228	88054	4	ESC_XA5762AA_AS
ESC_NA4040AA	U3790	traces-0IJGYtI;ILLUMINA;Paired;;NA	Human	Human	Urine	2016				Asia	India	Tamil Nadu	Thanjavur	Thanjavur	613401			Anusandhan kendra I	Escherichia coli	O102			Pathogen	UPEC								2019-07-10	2019-07-10	ESC_NA4040AA	Assembled	419	119973	5370891	Escherichia coli / Shigella;96.46%	150	12781	4.1	ESC_CB3366AA_AS
ESC_NA4460AA	CenAsiaIII	SRR9639826;ILLUMINA;Paired;;SRX6401842	Human	Human	Homo sapiens; Travellers returned to Australia from the original geographical location; stool	2011	2			Asia	India							OUCRU Vietnam	Shigella sonnei		Shigella sonnei						PRJNA320210	SRP074321		SAMN12179896	SRS5060050	2019-07-11	2019-07-03	ESC_NA4460AA	Assembled	164	22898	4359902	Escherichia coli / Shigella;99.06%	415	70291	4.1	ESC_CB4122AA_AS
ESC_NA4462AA	CenAsiaIII	SRR9639828;ILLUMINA;Paired;;SRX6401840	Human	Human	Homo sapiens; Travellers returned to Australia from the original geographical location; stool	2010	3			Asia	India							OUCRU Vietnam	Shigella sonnei		Shigella sonnei						PRJNA320210	SRP074321		SAMN12179951	SRS5060048	2019-07-11	2019-07-03	ESC_NA4462AA	Assembled	153	22029	4439825	Escherichia coli / Shigella;97.6%	447	136569	4.1	ESC_CB3861AA_AS
ESC_NA4463AA	CenAsiaIII	SRR9639829;ILLUMINA;Paired;;SRX6401839	Human	Human	Homo sapiens; Travellers returned to Australia from the original geographical location; stool	2009	3			Asia	India							OUCRU Vietnam	Shigella sonnei		Shigella sonnei						PRJNA320210	SRP074321		SAMN12179944	SRS5060047	2019-07-11	2019-07-03	ESC_NA4463AA	Assembled	168	23744	4480665	Escherichia coli / Shigella;98.78%	434	79970	4.1	ESC_CB3860AA_AS
ESC_NA4464AA	CenAsiaIII	SRR9639830;ILLUMINA;Paired;;SRX6401838	Human	Human	Homo sapiens; Travellers returned to Australia from the original geographical location; stool	2009	3			Asia	India							OUCRU Vietnam	Shigella sonnei		Shigella sonnei						PRJNA320210	SRP074321		SAMN12179945	SRS5060046	2019-07-11	2019-07-03	ESC_NA4464AA	Assembled	164	25815	4598251	Escherichia coli / Shigella;98.7%	431	61133	4.1	ESC_EB2117AA_AS
ESC_NA4465AA	CenAsiaIII	SRR9639831;ILLUMINA;Paired;;SRX6401837	Human	Human	Homo sapiens; Travellers returned to Australia from the original geographical location; stool	2009	2			Asia	India							OUCRU Vietnam	Shigella sonnei		Shigella sonnei						PRJNA320210	SRP074321		SAMN12179942	SRS5060045	2019-07-11	2019-07-03	ESC_NA4465AA	Assembled	187	23736	4510283	Escherichia coli / Shigella;97.82%	432	66060	4.1	ESC_CB3858AA_AS
ESC_NA4467AA	CenAsiaIII	SRR9639833;ILLUMINA;Paired;;SRX6401835	Human	Human	Homo sapiens; Travellers returned to Australia from the original geographical location; stool	2009	10			Asia	India							OUCRU Vietnam	Shigella sonnei		Shigella sonnei						PRJNA320210	SRP074321		SAMN12179948	SRS5060043	2019-07-11	2019-07-03	ESC_NA4467AA	Assembled	152	23066	4634968	Escherichia coli / Shigella;97.46%	505	149914	4.1	ESC_CB3856AA_AS
ESC_NA4469AA	CenAsiaIII	SRR9639835;ILLUMINA;Paired;;SRX6401833	Human	Human	Homo sapiens; Travellers returned to Australia from the original geographical location; stool	2009	4			Asia	India							OUCRU Vietnam	Shigella sonnei		Shigella sonnei						PRJNA320210	SRP074321		SAMN12179946	SRS5060041	2019-07-11	2019-07-03	ESC_NA4469AA	Assembled	160	23000	4466246	Escherichia coli / Shigella;98.2%	445	138992	4.1	ESC_CB3854AA_AS
ESC_NA4471AA	CenAsiaIII	SRR9639837;ILLUMINA;Paired;;SRX6401831	Human	Human	Homo sapiens; Travellers returned to Australia from the original geographical location; stool	2014	2			Asia	India							OUCRU Vietnam	Shigella sonnei		Shigella sonnei						PRJNA320210	SRP074321		SAMN12179908	SRS5060039	2019-07-11	2019-07-03	ESC_NA4471AA	Assembled	148	22959	4584049	Escherichia coli / Shigella;98.54%	432	66132	4.1	ESC_EB2119AA_AS
ESC_NA4478AA	CenAsiaIII	SRR9639844;ILLUMINA;Paired;;SRX6401824	Human	Human	Homo sapiens; Travellers returned to Australia from the original geographical location; stool	2012	4			Asia	India							OUCRU Vietnam	Shigella sonnei		Shigella sonnei						PRJNA320210	SRP074321		SAMN12179903	SRS5060032	2019-07-11	2019-07-03	ESC_NA4478AA	Assembled	164	23413	4491519	Escherichia coli / Shigella;97.82%	418	65121	4.1	ESC_EB2123AA_AS
ESC_NA4479AA	CenAsiaIII	SRR9639845;ILLUMINA;Paired;;SRX6401823	Human	Human	Homo sapiens; Travellers returned to Australia from the original geographical location; stool	2004	3			Asia	India							OUCRU Vietnam	Shigella sonnei		Shigella sonnei						PRJNA320210	SRP074321		SAMN12179922	SRS5060031	2019-07-11	2019-07-03	ESC_NA4479AA	Assembled	108	20951	4519253	Escherichia coli / Shigella;98.07%	462	120297	4.1	ESC_EB2124AA_AS
ESC_NA4480AA	CenAsiaIII	SRR9639846;ILLUMINA;Paired;;SRX6401822	Human	Human	Homo sapiens; Travellers returned to Australia from the original geographical location; stool	2004	5			Asia	India							OUCRU Vietnam	Shigella sonnei		Shigella sonnei						PRJNA320210	SRP074321		SAMN12179923	SRS5060030	2019-07-11	2019-07-03	ESC_NA4480AA	Assembled	166	23905	4474999	Escherichia coli / Shigella;98.54%	450	113255	4.1	ESC_CB3843AA_AS
ESC_NA4481AA	CenAsiaIII	SRR9639847;ILLUMINA;Paired;;SRX6401821	Human	Human	Homo sapiens; Travellers returned to Australia from the original geographical location; stool	2004	7			Asia	India							OUCRU Vietnam	Shigella sonnei		Shigella sonnei						PRJNA320210	SRP074321		SAMN12179924	SRS5060029	2019-07-11	2019-07-03	ESC_NA4481AA	Assembled	177	22893	4459010	Escherichia coli / Shigella;98.51%	455	106952	4.1	ESC_EB2125AA_AS
ESC_NA4483AA	CenAsiaIII	SRR9639849;ILLUMINA;Paired;;SRX6401819	Human	Human	Homo sapiens; Travellers returned to Australia from the original geographical location; stool	2005	1			Asia	India							OUCRU Vietnam	Shigella sonnei		Shigella sonnei						PRJNA320210	SRP074321		SAMN12179926	SRS5060027	2019-07-11	2019-07-03	ESC_NA4483AA	Assembled	163	22850	4435745	Escherichia coli / Shigella;97.88%	436	105676	4.1	ESC_EB2127AA_AS
ESC_NA4485AA	CenAsiaIII	SRR9639851;ILLUMINA;Paired;;SRX6401817	Human	Human	Homo sapiens; Travellers returned to Australia from the original geographical location; stool	2014	8			Asia	India							OUCRU Vietnam	Shigella sonnei		Shigella sonnei						PRJNA320210	SRP074321		SAMN12179910	SRS5060025	2019-07-11	2019-07-03	ESC_NA4485AA	Assembled	233	25385	4456238	Escherichia coli / Shigella;97.79%	436	55648	4.1	ESC_CB3838AA_AS
ESC_NA4486AA	CenAsiaIII	SRR9639852;ILLUMINA;Paired;;SRX6401816	Human	Human	Homo sapiens; Travellers returned to Australia from the original geographical location; stool	2014	8			Asia	India							OUCRU Vietnam	Shigella sonnei		Shigella sonnei						PRJNA320210	SRP074321		SAMN12179911	SRS5060024	2019-07-11	2019-07-03	ESC_NA4486AA	Assembled	237	24094	4475414	Escherichia coli / Shigella;98.14%	441	61522	4.1	ESC_CB3837AA_AS
ESC_NA4488AA	CenAsiaIII	SRR9639854;ILLUMINA;Paired;;SRX6401814	Human	Human	Homo sapiens; Travellers returned to Australia from the original geographical location; stool	1999	12			Asia	India							OUCRU Vietnam	Shigella sonnei		Shigella sonnei						PRJNA320210	SRP074321		SAMN12179928	SRS5060022	2019-07-11	2019-07-03	ESC_NA4488AA	Assembled	127	20943	4420855	Escherichia coli / Shigella;98.36%	475	61246	4.1	ESC_EB2129AA_AS
ESC_NA4491AA	CenAsiaIII	SRR9639857;ILLUMINA;Paired;;SRX6401811	Human	Human	Homo sapiens; Travellers returned to Australia from the original geographical location; stool	2008	10			Asia	India							OUCRU Vietnam	Shigella sonnei		Shigella sonnei						PRJNA320210	SRP074321		SAMN12179940	SRS5060019	2019-07-11	2019-07-03	ESC_NA4491AA	Assembled	144	22586	4438134	Escherichia coli / Shigella;98.27%	438	76871	4.1	ESC_EB2131AA_AS
ESC_NA4492AA	CenAsiaIII	SRR9639858;ILLUMINA;Paired;;SRX6401810	Human	Human	Homo sapiens; Travellers returned to Australia from the original geographical location; stool	2007	1			Asia	India							OUCRU Vietnam	Shigella sonnei		Shigella sonnei						PRJNA320210	SRP074321		SAMN12179933	SRS5060018	2019-07-11	2019-07-03	ESC_NA4492AA	Assembled	170	23413	4390026	Escherichia coli / Shigella;98.79%	433	78355	4.1	ESC_EB2132AA_AS
ESC_NA4496AA	CenAsiaIII	SRR9639862;ILLUMINA;Paired;;SRX6401806	Human	Human	Homo sapiens; Travellers returned to Australia from the original geographical location; stool	2008	5			Asia	India							OUCRU Vietnam	Shigella sonnei		Shigella sonnei						PRJNA320210	SRP074321		SAMN12179937	SRS5060014	2019-07-11	2019-07-03	ESC_NA4496AA	Assembled	167	23498	4439760	Escherichia coli / Shigella;98.48%	419	66589	4.1	ESC_EB2136AA_AS
ESC_NA4497AA	CenAsiaIII	SRR9639863;ILLUMINA;Paired;;SRX6401805	Human	Human	Homo sapiens; Travellers returned to Australia from the original geographical location; stool	2008	4			Asia	India							OUCRU Vietnam	Shigella sonnei		Shigella sonnei						PRJNA320210	SRP074321		SAMN12179936	SRS5060013	2019-07-11	2019-07-03	ESC_NA4497AA	Assembled	172	23413	4421276	Escherichia coli / Shigella;98.19%	443	70740	4.1	ESC_EB2137AA_AS
ESC_NA4499AA	CenAsiaIII	SRR9639865;ILLUMINA;Paired;;SRX6401803	Human	Human	Homo sapiens; Travellers returned to Australia from the original geographical location; stool	2008	8			Asia	India							OUCRU Vietnam	Shigella sonnei		Shigella sonnei						PRJNA320210	SRP074321		SAMN12179938	SRS5060011	2019-07-11	2019-07-03	ESC_NA4499AA	Assembled	166	23497	4449429	Escherichia coli / Shigella;98.8%	440	77431	4.1	ESC_CB3824AA_AS
ESC_NA4502AA	CenAsiaIII	SRR9639868;ILLUMINA;Paired;;SRX6401800	Human	Human	Homo sapiens; Travellers returned to Australia from the original geographical location; stool	2010	3			Asia	India							OUCRU Vietnam	Shigella sonnei		Shigella sonnei						PRJNA320210	SRP074321		SAMN12179953	SRS5060008	2019-07-11	2019-07-03	ESC_NA4502AA	Assembled	185	25362	4349245	Escherichia coli / Shigella;98.07%	415	61536	4.1	ESC_CB3821AA_AS
ESC_NA4504AA	CenAsiaIII	SRR9639870;ILLUMINA;Paired;;SRX6401798	Human	Human	Homo sapiens; Travellers returned to Australia from the original geographical location; stool	2004	3			Asia	India							OUCRU Vietnam	Shigella sonnei		Shigella sonnei						PRJNA320210	SRP074321		SAMN12179921	SRS5060006	2019-07-11	2019-07-03	ESC_NA4504AA	Assembled	102	21386	4461563	Escherichia coli / Shigella;98.42%	482	151843	4.1	ESC_CB3819AA_AS
ESC_NA4505AA	CenAsiaIII	SRR9639871;ILLUMINA;Paired;;SRX6401797	Human	Human	Homo sapiens; Travellers returned to Australia from the original geographical location; stool	2004	1			Asia	India							OUCRU Vietnam	Shigella sonnei		Shigella sonnei						PRJNA320210	SRP074321		SAMN12179920	SRS5060005	2019-07-11	2019-07-03	ESC_NA4505AA	Assembled	122	22875	4419851	Escherichia coli / Shigella;98.56%	459	54179	4.1	ESC_EB2139AA_AS
ESC_NA4506AA	CenAsiaIII	SRR9639872;ILLUMINA;Paired;;SRX6401796	Human	Human	Homo sapiens; Travellers returned to Australia from the original geographical location; stool	2003	12			Asia	India							OUCRU Vietnam	Shigella sonnei		Shigella sonnei						PRJNA320210	SRP074321		SAMN12179919	SRS5060004	2019-07-11	2019-07-03	ESC_NA4506AA	Assembled	117	22833	4406377	Escherichia coli / Shigella;97.94%	444	56731	4.1	ESC_EB2140AA_AS
ESC_NA4507AA	CenAsiaIII	SRR9639873;ILLUMINA;Paired;;SRX6401795	Human	Human	Homo sapiens; Travellers returned to Australia from the original geographical location; stool	2003	7			Asia	India							OUCRU Vietnam	Shigella sonnei		Shigella sonnei						PRJNA320210	SRP074321		SAMN12179918	SRS5060003	2019-07-11	2019-07-03	ESC_NA4507AA	Assembled	127	23413	4438585	Escherichia coli / Shigella;98.56%	455	146472	4.1	ESC_CB3816AA_AS
ESC_NA4508AA	CenAsiaIII	SRR9639874;ILLUMINA;Paired;;SRX6401794	Human	Human	Homo sapiens; Travellers returned to Australia from the original geographical location; stool	2003	7			Asia	India							OUCRU Vietnam	Shigella sonnei		Shigella sonnei						PRJNA320210	SRP074321		SAMN12179917	SRS5060002	2019-07-11	2019-07-03	ESC_NA4508AA	Assembled	113	23066	4465665	Escherichia coli / Shigella;98.83%	441	133995	4.1	ESC_EB2141AA_AS
ESC_NA4509AA	CenAsiaIII	SRR9639875;ILLUMINA;Paired;;SRX6401793	Human	Human	Homo sapiens; Travellers returned to Australia from the original geographical location; stool	2003	3			Asia	India							OUCRU Vietnam	Shigella sonnei		Shigella sonnei						PRJNA320210	SRP074321		SAMN12179916	SRS5060001	2019-07-11	2019-07-03	ESC_NA4509AA	Assembled	119	23930	4406816	Escherichia coli / Shigella;98.44%	415	103875	4.1	ESC_EB2142AA_AS
ESC_NA4510AA	CenAsiaIII	SRR9639876;ILLUMINA;Paired;;SRX6401792	Human	Human	Homo sapiens; Travellers returned to Australia from the original geographical location; stool	2002	6			Asia	India							OUCRU Vietnam	Shigella sonnei		Shigella sonnei						PRJNA320210	SRP074321		SAMN12179915	SRS5060000	2019-07-11	2019-07-03	ESC_NA4510AA	Assembled	129	23499	4468009	Escherichia coli / Shigella;98.2%	450	162404	4.1	ESC_EB2143AA_AS
ESC_NA4511AA	CenAsiaIII	SRR9639877;ILLUMINA;Paired;;SRX6401791	Human	Human	Homo sapiens; Travellers returned to Australia from the original geographical location; stool	2002	4			Asia	India							OUCRU Vietnam	Shigella sonnei		Shigella sonnei						PRJNA320210	SRP074321		SAMN12179914	SRS5059999	2019-07-11	2019-07-03	ESC_NA4511AA	Assembled	121	23044	4388727	Escherichia coli / Shigella;98.23%	427	69226	4.1	ESC_EB2144AA_AS
ESC_NA4513AA	CenAsiaIII	SRR9639879;ILLUMINA;Paired;;SRX6401789	Human	Human	Homo sapiens; Travellers returned to Australia from the original geographical location; stool	2001	5			Asia	India							OUCRU Vietnam	Shigella sonnei		Shigella sonnei						PRJNA320210	SRP074321		SAMN12179912	SRS5059997	2019-07-11	2019-07-03	ESC_NA4513AA	Assembled	119	20735	4352135	Escherichia coli / Shigella;98.32%	422	64332	4.1	ESC_EB2146AA_AS
ESC_NA4515AA	CenAsiaIII	SRR9639881;ILLUMINA;Paired;;SRX6401787	Human	Human	Homo sapiens; Travellers returned to Australia from the original geographical location; stool	2012	1			Asia	India							OUCRU Vietnam	Shigella sonnei		Shigella sonnei						PRJNA320210	SRP074321		SAMN12179900	SRS5059995	2019-07-11	2019-07-03	ESC_NA4515AA	Assembled	191	22238	4465527	Escherichia coli / Shigella;98.23%	446	91456	4.1	ESC_EB2148AA_AS
ESC_NA4518AA	CenAsiaIII	SRR9639884;ILLUMINA;Paired;;SRX6401784	Human	Human	Homo sapiens; Travellers returned to Australia from the original geographical location; stool	2012	1			Asia	India							OUCRU Vietnam	Shigella sonnei		Shigella sonnei						PRJNA320210	SRP074321		SAMN12179899	SRS5059992	2019-07-11	2019-07-03	ESC_NA4518AA	Assembled	149	21902	4465570	Escherichia coli / Shigella;98.26%	462	143924	4.1	ESC_CB3805AA_AS
ESC_NA4519AA	CenAsiaIII	SRR9639885;ILLUMINA;Paired;;SRX6401783	Human	Human	Homo sapiens; Travellers returned to Australia from the original geographical location; stool	2006	2			Asia	India							OUCRU Vietnam	Shigella sonnei		Shigella sonnei						PRJNA320210	SRP074321		SAMN12179931	SRS5059991	2019-07-11	2019-07-03	ESC_NA4519AA	Assembled	160	22975	4512893	Escherichia coli / Shigella;98.2%	444	74526	4.1	ESC_EB2150AA_AS
ESC_NA4521AA	CenAsiaIII	SRR9639887;ILLUMINA;Paired;;SRX6401781	Human	Human	Homo sapiens; Travellers returned to Australia from the original geographical location; stool	2011	1			Asia	India							OUCRU Vietnam	Shigella sonnei		Shigella sonnei						PRJNA320210	SRP074321		SAMN12179894	SRS5059989	2019-07-11	2019-07-03	ESC_NA4521AA	Assembled	149	22689	4458685	Escherichia coli / Shigella;98.8%	446	54615	4.1	ESC_CB3802AA_AS
ESC_NA4522AA	CenAsiaIII	SRR9639888;ILLUMINA;Paired;;SRX6401780	Human	Human	Homo sapiens; Travellers returned to Australia from the original geographical location; stool	2011	2			Asia	India							OUCRU Vietnam	Shigella sonnei		Shigella sonnei						PRJNA320210	SRP074321		SAMN12179895	SRS5059988	2019-07-11	2019-07-03	ESC_NA4522AA	Assembled	171	23736	4405172	Escherichia coli / Shigella;98.78%	430	69641	4.1	ESC_EB2152AA_AS
ESC_NA4524AA	CenAsiaIII	SRR9639890;ILLUMINA;Paired;;SRX6401778	Human	Human	Homo sapiens; Travellers returned to Australia from the original geographical location; stool	2011	1			Asia	India							OUCRU Vietnam	Shigella sonnei		Shigella sonnei						PRJNA320210	SRP074321		SAMN12179893	SRS5059986	2019-07-11	2019-07-03	ESC_NA4524AA	Assembled	136	23497	4472795	Escherichia coli / Shigella;97.53%	428	59779	4.1	ESC_CB3799AA_AS
ESC_NA6523AA	90.1739	SRR9914247;ILLUMINA;Paired;;SRX6663446	Livestock	Bovine	Bos taurus	1990				Asia	India					20.59	78.96	FDA Center for Food Safety and Applied Nutrition	Escherichia coli								PRJNA357722	SRP101500		SAMN12438475	SRS5223696	2019-08-07	2019-08-06	ESC_NA6523AA	Assembled	177	269588	4883763	Escherichia coli / Shigella;100.0%	59	13950	4.1	ESC_CB9045AA_AS
ESC_OA2793AA	XA31	traces-0GyQeua;ILLUMINA;Paired;;NA	Human	Human	urine sample	2011	12	28		Asia	India	Tamil Nadu	Coimbatore district	Coimbatore		10.9959	76.9675	R. Venkatesan, X.Alexander, Amutha santhanam, School of Biotechnology, Madurai Kamaraj University, India	Escherichia coli			A	Pathogen	ExPEC	Multidrug resistant strain				UTI			2019-09-23	2019-09-23	ESC_OA2793AA	Assembled	72	100002	5229209	Escherichia coli / Shigella;89.19%	147	19212	4.1	ESC_FB5058AA_AS
ESC_OA4715AA	96-204	traces-0jNqdYX;ILLUMINA;Paired;;NA				1996					India/Nepal							F.X. Weill, Institut Pasteur	Shigella dysenteriae		Sd16											2019-10-16	2019-10-16	ESC_OA4715AA	Assembled	73	20558	4499105	Escherichia coli / Shigella;97.82%	506	31695	4.1	ESC_FB8600AA_AS
ESC_PA0893AA	ASBT-1	SRR8480428;ILLUMINA;Paired;;SRX5285275	Companion Animal	Feline	ENVO:00010483	2016	12			Asia	India	Kerala				9.09	76.48	Amrita Viswa Vidyapeetham	Escherichia coli								PRJNA509104	SRP181732		SAMN10786761	SRS4284987	2019-11-18	2019-03-31	ESC_PA0893AA	Assembled	1330	253794	4696215	Escherichia coli / Shigella;97.5%	49	8845	4.1	ESC_GB7031AA_AS
ESC_PA0967AA	CM IVRI KOL-1	SRR8077587;PACBIO_SMRT;Single;;SRX4904848,GCF_011045475;Complete Genome;;;	Livestock	Bovine	Mastitis Milk	2012	10			Asia	India					22.5726	88.3639	National Dairy Research Institute, Karnal, India	Escherichia coli								PRJNA496607	SRP166119		SAMN10246265	SRS3951156	2019-11-18	2019-11-15	ESC_PA0967AA	Assembled	1	4945239	5159926		4	0	NaN	ESC_LB2124AA_AS
ESC_PA0968AA	K1A	SRR8076033;PACBIO_SMRT;Single;;SRX4903294,GCF_011045455;Complete Genome;;;	Livestock	Bovine	Mastitis Milk	2012	9			Asia	India					22.5726	88.3639	NDRI	Escherichia coli								PRJNA496565	SRP166104		SAMN10246264	SRS3949614	2019-11-18	2019-11-15	ESC_PA0968AA	Assembled	1	4690918	4863292		4	0	NaN	ESC_LB2125AA_AS
ESC_QA3204AA	EN5239	SRR10566677;ILLUMINA;Paired;;SRX7248221	Human	Human	Homo sapiens; Blood sample from neonates	2015	10			Asia	India	West Bengal		Kolkata		22.53	88.34	ICMR-National Institute of Cholera and Enteric Diseases	Escherichia coli								PRJNA548120	SRP200840		SAMN13440775	SRS5747625	2020-02-14	2020-01-19	ESC_QA3204AA	Assembled	518	106785	5276437	Escherichia coli / Shigella;79.29%	255	64108	4.1	ESC_IB5949AA_AS
ESC_QA5807AA	KL16	SRR11101335;ILLUMINA;Paired;;SRX7739928,SRR11101334;ILLUMINA;Paired;;SRX7739929,SRR11101338;ILLUMINA;Paired;;SRX7739925,SRR11101337;ILLUMINA;Paired;;SRX7739926,SRR11101336;ILLUMINA;Paired;;SRX7739927,SRR11101333;ILLUMINA;Paired;;SRX7739930,SRR11101340;ILLUMINA;Paired;;SRX7739923,SRR11101339;ILLUMINA;Paired;;SRX7739924	Laboratory	Laboratory	laboratory; Laboratory					Asia	India	Karnataka	Bengaluru Urban	Bengaluru				National Centre for Biological Sciences	Escherichia coli								PRJNA603153	SRP249828		SAMN13921481	SRS6159840	2020-02-19	2020-02-18	ESC_QA5807AA	Assembled	114	141484	4655012	Escherichia coli / Shigella;97.14%	100	15827	4.1	ESC_IB9301AA_AS
ESC_QA7429AA	sd188	SRR11262351;ILLUMINA;Paired;;SRX7868996	Human	Human	Homo sapiens; stool	2014				Asia	India							JIPMER	Escherichia coli		7				was Shigella dysenteriae		PRJNA610981	SRP251950		SAMN14329899	SRS6277511	2020-03-10	2020-03-07	ESC_QA7429AA	Assembled	287	39811	5055971	Escherichia coli / Shigella;97.42%	375	48524	4.1	ESC_JB5485AA_AS
ESC_QA9836AA	90.1744	SRR11484746;ILLUMINA;Paired;;SRX8060790	Livestock	Equine	Equus caballus	1990				Asia	India	Maharashtra		Mumbai		20.59	78.96	FDA Center for Food Safety and Applied Nutrition	Escherichia coli								PRJNA357722	SRP101500		SAMN14503407	SRS6429441	2020-04-08	2020-04-06	ESC_QA9836AA	Assembled	198	70619	4533593	Escherichia coli / Shigella;97.62%	151	22062	4.1	ESC_KB4031AA_AS
ESC_QA9837AA	90.1722	SRR11484747;ILLUMINA;Paired;;SRX8060789	Wild Animal	Avian	Columba livia	1990				Asia	India	Maharashtra		Mumbai		20.59	78.96	FDA Center for Food Safety and Applied Nutrition	Escherichia coli								PRJNA357722	SRP101500		SAMN14503406	SRS6429440	2020-04-08	2020-04-06	ESC_QA9837AA	Assembled	174	110069	4964569	Escherichia coli / Shigella;98.85%	104	14944	4.1	ESC_KB4030AA_AS
ESC_RA0260AA	Clinical_2	SRR11475092;ILLUMINA;Paired;;SRX8051324								Asia	India	Delhi		Delhi		28.6139	77.209	Jawaharlal Nehru University	Escherichia coli								PRJNA616230	SRP255114		SAMN14514428	SRS6421519	2020-04-08	2020-04-04	ESC_RA0260AA	Assembled	152	88490	5180415	Escherichia coli / Shigella;98.7%	199	64841	4.1	ESC_KB3458AA_AS
ESC_RA0261AA	Clinical_1	SRR11475093;ILLUMINA;Paired;;SRX8051323								Asia	India	Delhi		Delhi		28.6139	77.209	Jawaharlal Nehru University	Escherichia coli								PRJNA616230	SRP255114		SAMN14514427	SRS6421518	2020-04-08	2020-04-05	ESC_RA0261AA	Assembled	1446	103485	5194061	Escherichia coli / Shigella;99.24%	199	23667	4.1	ESC_KB6770AA_AS
ESC_RA2257AA	K 12-W3110	SRR10664372;ILLUMINA;Paired;;SRX7343365	Laboratory	Laboratory	Bacterial culture in rich media (LB)		12			Asia	India	Karnataka	Bangalore North	Bengaluru				National Centre for Biological Sciences	Escherichia coli								PRJNA594835	SRP236016		SAMN13531431	SRS5803190	2020-05-01	2020-04-02	ESC_RA2257AA	Assembled	114	107625	4430672	Escherichia coli / Shigella;98.75%	96	15979	4.1	ESC_LB0999AA_AS
ESC_RA2258AA	K 12-W3110	SRR10664373;ILLUMINA;Paired;;SRX7343364	Laboratory	Laboratory	Bacterial culture in rich media (LB)		12			Asia	India	Karnataka	Bangalore North	Bengaluru				National Centre for Biological Sciences	Escherichia coli								PRJNA594835	SRP236016		SAMN13531430	SRS5803189	2020-05-01	2020-04-02	ESC_RA2258AA	Assembled	120	112371	4407106	Escherichia coli / Shigella;98.7%	97	13709	4.1	ESC_LB0998AA_AS
ESC_RA2259AA	K 12-W3110	SRR10664374;ILLUMINA;Paired;;SRX7343363	Laboratory	Laboratory	Bacterial culture in rich media (LB)		12			Asia	India	Karnataka	Bangalore North	Bengaluru				National Centre for Biological Sciences	Escherichia coli								PRJNA594835	SRP236016		SAMN13531429	SRS5803188	2020-05-01	2020-04-02	ESC_RA2259AA	Assembled	123	114680	4433380	Escherichia coli / Shigella;98.7%	96	16678	4.1	ESC_LB0997AA_AS
ESC_RA2260AA	K 12-W3110	SRR10664375;ILLUMINA;Paired;;SRX7343362	Laboratory	Laboratory	Bacterial culture in rich media (LB)		12			Asia	India	Karnataka	Bangalore North	Bengaluru				National Centre for Biological Sciences	Escherichia coli								PRJNA594835	SRP236016		SAMN13531428	SRS5803187	2020-05-01	2020-04-02	ESC_RA2260AA	Assembled	124	114182	4432416	Escherichia coli / Shigella;98.73%	93	14020	4.1	ESC_LB0996AA_AS
ESC_RA2268AA	K 12-W3110	SRR10664383;ILLUMINA;Paired;;SRX7343354	Laboratory	Laboratory	Bacterial culture in rich media (LB)		12			Asia	India	Karnataka	Bangalore North	Bengaluru				National Centre for Biological Sciences	Escherichia coli								PRJNA594835	SRP236016		SAMN13531427	SRS5803179	2020-05-01	2020-04-02	ESC_RA2268AA	Assembled	133	114182	4434249	Escherichia coli / Shigella;96.06%	95	15294	4.1	ESC_LB0995AA_AS
ESC_RA2279AA	K 12-W3110	SRR10664394;ILLUMINA;Paired;;SRX7343343	Laboratory	Laboratory	Bacterial culture in rich media (LB)		12			Asia	India	Karnataka	Bangalore North	Bengaluru				National Centre for Biological Sciences	Escherichia coli								PRJNA594835	SRP236016		SAMN13531426	SRS5803168	2020-05-01	2020-04-02	ESC_RA2279AA	Assembled	129	114182	4433289	Escherichia coli / Shigella;97.51%	99	16126	4.1	ESC_LB0994AA_AS
ESC_RA2290AA	K 12-W3110	SRR10664405;ILLUMINA;Paired;;SRX7343332	Laboratory	Laboratory	Bacterial culture in rich media (LB)		12			Asia	India	Karnataka	Bangalore North	Bengaluru				National Centre for Biological Sciences	Escherichia coli								PRJNA594835	SRP236016		SAMN13531425	SRS5803158	2020-05-01	2020-04-02	ESC_RA2290AA	Assembled	125	114232	4433987	Escherichia coli / Shigella;97.47%	98	16050	4.1	ESC_LB0993AA_AS
ESC_RA2301AA	K 12-W3110	SRR10664416;ILLUMINA;Paired;;SRX7343321	Laboratory	Laboratory	Bacterial culture in rich media (LB)		12			Asia	India	Karnataka	Bangalore North	Bengaluru				National Centre for Biological Sciences	Escherichia coli								PRJNA594835	SRP236016		SAMN13531424	SRS5803146	2020-05-01	2020-04-02	ESC_RA2301AA	Assembled	137	114182	4433252	Escherichia coli / Shigella;97.44%	99	16366	4.1	ESC_LB0992AA_AS
ESC_RA2305AA	K 12-W3110	SRR10664420;ILLUMINA;Paired;;SRX7343317	Laboratory	Laboratory	Bacterial culture in rich media (LB)		12			Asia	India	Karnataka	Bangalore North	Bengaluru				National Centre for Biological Sciences	Escherichia coli								PRJNA594835	SRP236016		SAMN13531438	SRS5803141	2020-05-01	2020-04-02	ESC_RA2305AA	Assembled	129	99763	4432108	Escherichia coli / Shigella;98.83%	106	28626	4.1	ESC_LB0991AA_AS
ESC_RA2306AA	K 12-W3110	SRR10664421;ILLUMINA;Paired;;SRX7343316	Laboratory	Laboratory	Bacterial culture in rich media (LB)		12			Asia	India	Karnataka	Bangalore North	Bengaluru				National Centre for Biological Sciences	Escherichia coli								PRJNA594835	SRP236016		SAMN13531437	SRS5803140	2020-05-01	2020-04-02	ESC_RA2306AA	Assembled	117	114178	4432203	Escherichia coli / Shigella;98.81%	105	14564	4.1	ESC_LB0990AA_AS
ESC_RA2307AA	K 12-W3110	SRR10664422;ILLUMINA;Paired;;SRX7343315	Laboratory	Laboratory	Bacterial culture in rich media (LB)		12			Asia	India	Karnataka	Bangalore North	Bengaluru				National Centre for Biological Sciences	Escherichia coli								PRJNA594835	SRP236016		SAMN13531436	SRS5803142	2020-05-01	2020-04-02	ESC_RA2307AA	Assembled	115	105654	4430389	Escherichia coli / Shigella;97.65%	104	24947	4.1	ESC_LB0989AA_AS
ESC_RA2308AA	K 12-W3110	SRR10664423;ILLUMINA;Paired;;SRX7343314	Laboratory	Laboratory	Bacterial culture in rich media (LB)		12			Asia	India	Karnataka	Bangalore North	Bengaluru				National Centre for Biological Sciences	Escherichia coli								PRJNA594835	SRP236016		SAMN13531435	SRS5803139	2020-05-01	2020-04-02	ESC_RA2308AA	Assembled	119	114178	4431738	Escherichia coli / Shigella;96.43%	103	15049	4.1	ESC_LB0988AA_AS
ESC_RA2309AA	K 12-W3110	SRR10664424;ILLUMINA;Paired;;SRX7343313	Laboratory	Laboratory	Bacterial culture in rich media (LB)		12			Asia	India	Karnataka	Bangalore North	Bengaluru				National Centre for Biological Sciences	Escherichia coli								PRJNA594835	SRP236016		SAMN13531434	SRS5803138	2020-05-01	2020-04-02	ESC_RA2309AA	Assembled	117	114178	4431715	Escherichia coli / Shigella;98.81%	100	27116	4.1	ESC_LB0987AA_AS
ESC_RA2310AA	K 12-W3110	SRR10664425;ILLUMINA;Paired;;SRX7343312	Laboratory	Laboratory	Bacterial culture in rich media (LB)		12			Asia	India	Karnataka	Bangalore North	Bengaluru				National Centre for Biological Sciences	Escherichia coli								PRJNA594835	SRP236016		SAMN13531433	SRS5803137	2020-05-01	2020-04-02	ESC_RA2310AA	Assembled	118	112469	4431604	Escherichia coli / Shigella;97.51%	97	29167	4.1	ESC_LB0986AA_AS
ESC_RA2311AA	K 12-W3110	SRR10664426;ILLUMINA;Paired;;SRX7343311	Laboratory	Laboratory	Bacterial culture in rich media (LB)		12			Asia	India	Karnataka	Bangalore North	Bengaluru				National Centre for Biological Sciences	Escherichia coli								PRJNA594835	SRP236016		SAMN13531432	SRS5803136	2020-05-01	2020-04-02	ESC_RA2311AA	Assembled	138	101896	4430159	Escherichia coli / Shigella;98.83%	104	31858	4.1	ESC_LB0985AA_AS
ESC_RA2312AA	K 12-W3110	SRR10664427;ILLUMINA;Paired;;SRX7343310	Laboratory	Laboratory	Bacterial culture in rich media (LB)		12			Asia	India	Karnataka	Bangalore North	Bengaluru				National Centre for Biological Sciences	Escherichia coli								PRJNA594835	SRP236016		SAMN13531423	SRS5803135	2020-05-01	2020-04-02	ESC_RA2312AA	Assembled	133	108777	4434035	Escherichia coli / Shigella;97.44%	97	15735	4.1	ESC_LB0984AA_AS
ESC_RA2313AA	K 12-W3110	SRR10664428;ILLUMINA;Paired;;SRX7343309	Laboratory	Laboratory	Bacterial culture in rich media (LB)		12			Asia	India	Karnataka	Bangalore North	Bengaluru				National Centre for Biological Sciences	Escherichia coli								PRJNA594835	SRP236016		SAMN13531422	SRS5803134	2020-05-01	2020-04-02	ESC_RA2313AA	Assembled	127	112371	4433230	Escherichia coli / Shigella;97.4%	97	15662	4.1	ESC_LB0983AA_AS
ESC_RA3596AA	FC1428	GCF_006843305;Complete Genome;;;	Human	Human	Homo sapiens; feces	2018					India	Tamil Nadu	Vellore			12.9165	79.1325	Christian Medical College	Shigella sonnei								PRJNA224116			SAMN12139103		2020-05-07	2019-07-08	ESC_RA3596AA	Assembled	1	4908612	4908612		1	0	NaN	ESC_LB2013AA_AS
ESC_RA3598AA	FC1653	GCF_002735385;Complete Genome;;;	Human	Human	Homo sapiens; stool	2017					India	Tamil Nadu	Vellore			12.9165	79.1325	Christian Medical College	Shigella sonnei								PRJNA224116			SAMN07811411		2020-05-07	2019-03-26	ESC_RA3598AA	Assembled	1	4807231	4824337		4	0	NaN	ESC_LB2015AA_AS
ESC_RA3600AA	FC906	GCF_002174695;Complete Genome;;;	Human	Human	Homo sapiens; stool	2015					India	Tamil Nadu	Vellore			12.9165	79.1325	Christian Medical College	Shigella flexneri								PRJNA224116			SAMN06920481		2020-05-07	2019-03-26	ESC_RA3600AA	Assembled	1	4655489	4655489		1	0	NaN	ESC_LB2016AA_AS
ESC_RA3781AA	FC853_EC	GCF_006351885;Complete Genome;;;	Human	Human	Homo sapiens; feces	2017					India	Tamil Nadu	Vellore			12.9165	79.1325	Christian Medical College	Escherichia coli								PRJNA224116			SAMN11974795		2020-05-07	2019-06-17	ESC_RA3781AA	Assembled	1	5209476	5545145		5	0	NaN	ESC_LB2384AA_AS
ESC_RA3787AA	BA22372	GCF_005671355;Complete Genome;;;	Human	Human	Homo sapiens; blood	2016					India	Tamil Nadu	Vellore			12.91	79.13	Christian Medical College	Escherichia coli								PRJNA224116			SAMN08637771		2020-05-07	2019-05-23	ESC_RA3787AA	Assembled	1	4759293	4909241		3	0	NaN	ESC_LB2397AA_AS
ESC_RA4660AA	ECRMBR48	traces-0OBLJOl;ILLUMINA;Paired;;NA	Livestock	Dairy	Raw milk	2017				Asia	India	Rajasthan	Barmer	Barmer		25.7532	71.4181	Post Graduate Institute of Veterinary Education and Research, Jaipur, Rajasthan, India	Escherichia coli		O29:H27			ESBL CTX-M-15								2020-05-18	2021-05-25	ESC_RA4660AA	Assembled	133	35252	4843280	Escherichia coli / Shigella;99.59%	264	51022	4.1	ESC_LB4200AA_AS
ESC_RA7290AA	MOD1-EC6481	GCF_002512105;Contig;;;	Poultry	Poultry	Gallus gallus domesticus; heart	1989	4			Asia	India							FDA Center for Food Safety and Applied Nutrition	Escherichia coli								PRJNA224116			SAMN04993101		2020-06-26	2017-10-11	ESC_RA7290AA	Assembled	1	148841	4694423		102	0	NaN	ESC_LB8821AA_AS
ESC_RA7291AA	MOD1-EC6483	GCF_002512085;Contig;;;	Poultry	Poultry	Gallus gallus domesticus; heart	1989	4			Asia	India							FDA Center for Food Safety and Applied Nutrition	Escherichia coli								PRJNA224116			SAMN04993103		2020-06-26	2017-10-11	ESC_RA7291AA	Assembled	1	166753	5291480		125	0	NaN	ESC_LB8822AA_AS
ESC_RA7292AA	MOD1-EC6480	GCF_002513455;Contig;;;	Poultry	Poultry	Gallus gallus domesticus; heart	1989	4			Asia	India							FDA Center for Food Safety and Applied Nutrition	Escherichia coli								PRJNA224116			SAMN04993100		2020-06-26	2017-10-11	ESC_RA7292AA	Assembled	1	67083	4834388		204	0	NaN	ESC_LB8823AA_AS
ESC_RA7324AA	MOD1-EC6477	GCF_002485685;Contig;;;	Poultry	Poultry	Gallus gallus domesticus; heart	1989	3			Asia	India							FDA Center for Food Safety and Applied Nutrition	Escherichia coli								PRJNA224116			SAMN04993097		2020-06-26	2017-10-06	ESC_RA7324AA	Assembled	1	110149	4962678		161	0	NaN	ESC_LB8855AA_AS
ESC_RA7325AA	MOD1-EC6478	GCF_002485665;Contig;;;	Poultry	Poultry	Gallus gallus domesticus; heart	1989	3			Asia	India							FDA Center for Food Safety and Applied Nutrition	Escherichia coli								PRJNA224116			SAMN04993098		2020-06-26	2017-10-06	ESC_RA7325AA	Assembled	1	99225	4736043		139	0	NaN	ESC_LB8856AA_AS
ESC_RA7326AA	MOD1-EC6526	GCF_002485655;Contig;;;	Poultry	Poultry	Gallus gallus domesticus; blood	1990	4			Asia	India							FDA Center for Food Safety and Applied Nutrition	Escherichia coli								PRJNA224116			SAMN04993148		2020-06-26	2017-10-06	ESC_RA7326AA	Assembled	1	217306	5157919		116	0	NaN	ESC_LB8857AA_AS
ESC_RA7329AA	MOD1-EC6476	GCF_002485695;Contig;;;	Poultry	Poultry	Gallus gallus domesticus; heart	1989	3			Asia	India							FDA Center for Food Safety and Applied Nutrition	Escherichia coli								PRJNA224116			SAMN04993096		2020-06-26	2017-10-06	ESC_RA7329AA	Assembled	1	196631	4834305		98	0	NaN	ESC_LB8860AA_AS
ESC_RA7391AA	MOD1-EC5198	GCF_002474785;Contig;;;	Human	Human	Homo sapiens; feces	1992	3			Asia	India							CFSAN	Escherichia coli								PRJNA224116			SAMN04279536		2020-06-26	2017-10-06	ESC_RA7391AA	Assembled	1	96947	5215795		304	0	NaN	ESC_LB8922AA_AS
ESC_RA7425AA	MOD1-EC6482	GCF_002464405;Contig;;;	Poultry	Poultry	Gallus gallus; heart	1989	4			Asia	India							FDA Center for Food Safety and Applied Nutrition	Escherichia coli								PRJNA224116			SAMN04993102		2020-06-26	2017-10-05	ESC_RA7425AA	Assembled	1	123075	4985756		143	0	NaN	ESC_LB8956AA_AS
ESC_RA7672AA	E.Coli311	SRR12117959;ILLUMINA;Paired;;SRX8639707	Environment	Environment	Coastal area; Cheroy_Beach,Market	2017	11				India	Kerala	Kochi	Kochi		9.98	76.31	Indian Council of Agricultural Research-Central Institute of Fisheries and Technology	Escherichia coli								PRJNA641983	SRP269351		SAMN15374707	SRS6924485	2020-07-02	2020-06-30	ESC_RA7672AA	Assembled	97	186376	4880371	Escherichia coli / Shigella;97.1%	85	26079	4.1	ESC_LB9672AA_AS
ESC_RA7673AA	E.Coli307	SRR12117960;ILLUMINA;Paired;;SRX8639706	Environment	Environment	Coastal area; Munamba_ Fishing_Harbour	2017	11				India	Kerala	Kochi	Kochi		10.1	76.1	Indian Council of Agricultural Research-Central Institute of Fisheries and Technology	Escherichia coli								PRJNA641983	SRP269351		SAMN15374706	SRS6924484	2020-07-02	2020-06-30	ESC_RA7673AA	Assembled	94	185878	5052291	Escherichia coli / Shigella;93.33%	77	12882	4.1	ESC_LB9705AA_AS
ESC_RA7674AA	E.Coli303	SRR12117961;ILLUMINA;Paired;;SRX8639705	Environment	Environment	Coastal area; Kalamasery_retail_Market	2017	9				India	Kerala	Kochi	Kochi		9.93	76.27	Indian Council of Agricultural Research-Central Institute of Fisheries and Technology	Escherichia coli								PRJNA641983	SRP269351		SAMN15374705	SRS6924483	2020-07-02	2020-06-30	ESC_RA7674AA	Assembled	87	221282	5014892	Escherichia coli / Shigella;98.21%	79	10700	4.1	ESC_LB9670AA_AS
ESC_RA7675AA	E.Coli299	SRR12117962;ILLUMINA;Paired;;SRX8639704	Environment	Environment	Coastal area; Munambam_Fishing,Harbour	2017	11				India	Kerala	Kochi	Kochi		10.1	76.1	Indian Council of Agricultural Research-Central Institute of Fisheries and Technology	Escherichia coli								PRJNA641983	SRP269351		SAMN15374704	SRS6924482	2020-07-02	2020-06-30	ESC_RA7675AA	Assembled	93	185254	4948274	Escherichia coli / Shigella;97.39%	100	14002	4.1	ESC_LB9669AA_AS
ESC_RA7676AA	E.Coli294	SRR12117963;ILLUMINA;Paired;;SRX8639703	Environment	Environment	Coastal area; Valappu_Market,Kochi	2017	11				India	Kerala	Kochi	Kochi		9.98	76.24	Indian Council of Agricultural Research-Central Institute of Fisheries and Technology	Escherichia coli								PRJNA641983	SRP269351		SAMN15374703	SRS6924481	2020-07-02	2020-06-30	ESC_RA7676AA	Assembled	76	209837	5219219	Escherichia coli / Shigella;98.73%	113	22903	4.1	ESC_LB9668AA_AS
ESC_RA7677AA	E.Coli291	SRR12117964;ILLUMINA;Paired;;SRX8639702	Environment	Environment	Coastal area; Munambam_Fishing_Harbour	2017	11				India	Kerala	Kochi	Kochi		10.1	76.1	Indian Council of Agricultural Research-Central Institute of Fisheries and Technology	Escherichia coli								PRJNA641983	SRP269351		SAMN15374702	SRS6924480	2020-07-02	2020-06-30	ESC_RA7677AA	Assembled	77	218064	4946035	Escherichia coli / Shigella;98.55%	87	15955	4.1	ESC_LB9667AA_AS
ESC_RA7678AA	E.Coli286	SRR12117965;ILLUMINA;Paired;;SRX8639701	Environment	Environment	Coastal area; Valappu_Market, Kochi	2017	10				India	Kerala	Kochi	Kochi		9.98	76.24	Indian Council of Agricultural Research-Central Institute of Fisheries and Technology	Escherichia coli								PRJNA641983	SRP269351		SAMN15374701	SRS6924479	2020-07-02	2020-06-30	ESC_RA7678AA	Assembled	89	196069	5193014	Escherichia coli / Shigella;91.36%	108	15001	4.1	ESC_LB9666AA_AS
ESC_RA7679AA	E.Coli282	SRR12117966;ILLUMINA;Paired;;SRX8639700	Aquatic Animal	Fish	Coastal area; CLAM_FISH_different_date	2017	9			Asia	India	Kerala	Kochi	Kochi		9.57	76.24	Indian Council of Agricultural Research-Central Institute of Fisheries and Technology	Escherichia coli								PRJNA641983	SRP269351		SAMN15374700	SRS6924478	2020-07-02	2020-06-30	ESC_RA7679AA	Assembled	100	348948	4912812	Escherichia coli / Shigella;84.21%	54	12994	4.1	ESC_LB9665AA_AS
ESC_RA7680AA	E.Coli331	SRR12117967;ILLUMINA;Paired;;SRX8639699	Environment	Environment	Coastal area; Kalamasery _Market	2017	9				India	Kerala	Kochi	Kochi		9.93	76.27	Indian Council of Agricultural Research-Central Institute of Fisheries and Technology	Escherichia coli								PRJNA641983	SRP269351		SAMN15374712	SRS6924477	2020-07-02	2020-06-30	ESC_RA7680AA	Assembled	91	213764	4711407	Escherichia coli / Shigella;98.28%	73	14486	4.1	ESC_LB9664AA_AS
ESC_RA7681AA	E.Coli327	SRR12117968;ILLUMINA;Paired;;SRX8639698	Environment	Environment	Coastal area; Bismi_Hyper_Market	2017	9				India	Kerala	Kochi	Kochi		9.56	76.53	Indian Council of Agricultural Research-Central Institute of Fisheries and Technology	Escherichia coli								PRJNA641983	SRP269351		SAMN15374711	SRS6924476	2020-07-02	2020-06-30	ESC_RA7681AA	Assembled	85	307848	5015491	Escherichia coli / Shigella;92.98%	75	23266	4.1	ESC_LB9663AA_AS
ESC_RA7682AA	E.Coli324	SRR12117969;ILLUMINA;Paired;;SRX8639697	Environment	Environment	Coastal area; Broadway_Market_Cochin	2017	9				India	Kerala	Kochi	Kochi		9.93	76.32	Indian Council of Agricultural Research-Central Institute of Fisheries and Technology	Escherichia coli								PRJNA641983	SRP269351		SAMN15374710	SRS6924475	2020-07-02	2020-06-30	ESC_RA7682AA	Assembled	73	254503	5011030	Escherichia coli / Shigella;96.05%	101	26764	4.1	ESC_LB9662AA_AS
ESC_RA7683AA	E.Coli320	SRR12117970;ILLUMINA;Paired;;SRX8639696	Environment	Environment	Coastal area; Valappu_Market,Cochin	2017	10				India	Kerala	Kochi	Kochi		9.98	76.24	Indian Council of Agricultural Research-Central Institute of Fisheries and Technology	Escherichia coli								PRJNA641983	SRP269351		SAMN15374709	SRS6924474	2020-07-02	2020-06-30	ESC_RA7683AA	Assembled	92	162669	5004600	Escherichia coli / Shigella;91.9%	96	11766	4.1	ESC_LB9661AA_AS
ESC_RA7684AA	E.Coli278	SRR12117972;ILLUMINA;Paired;;SRX8639694	Aquatic Animal	Shellfish	Coastal area; Clamfish	2017	11				India	Kerala	Kochi	Kochi		9.95	76.3	Indian Council of Agricultural Research-Central Institute of Fisheries and Technology	Escherichia coli								PRJNA641983	SRP269351		SAMN15374699	SRS6924472	2020-07-02	2020-06-30	ESC_RA7684AA	Assembled	100	254469	5012700	Escherichia coli / Shigella;98.69%	114	23532	4.1	ESC_LB9660AA_AS
ESC_RA7685AA	E.Coli274	SRR12117973;ILLUMINA;Paired;;SRX8639693	Environment	Environment	Coastal area; Kadvanthra,Cochin	2017	8				India	Kerala	Kochi	Kochi		9.95	76.3	Indian Council of Agricultural Research-Central Institute of Fisheries and Technology	Escherichia coli								PRJNA641983	SRP269351		SAMN15374698	SRS6924471	2020-07-02	2020-06-30	ESC_RA7685AA	Assembled	100	158024	5006134	Escherichia coli / Shigella;95.65%	98	12016	4.1	ESC_LB9659AA_AS
ESC_RA7885AA	E.Coli315	SRR12117971;ILLUMINA;Paired;;SRX8639695	Environment	Environment	Coastal area; Bismi_Hyper,Market	2017	9				India	Kerala	Kochi	Kochi		9.56	76.53	Indian Council of Agricultural Research-Central Institute of Fisheries and Technology	Escherichia coli								PRJNA641983	SRP269351		SAMN15374708	SRS6924473	2020-07-06	2020-07-02	ESC_RA7885AA	Assembled	83	144803	5335348	Escherichia coli / Shigella;95.15%	149	18047	4.1	ESC_MB0456AA_AS
ESC_SA4305AA	ECRMBR-48	SRR11637771;ILLUMINA;Paired;;SRX8201615	Food	Dairy	Raw Milk from bovine	2017					India	Rajasthan				25.7521	71.3967	Post Graduate Institute of Veterinary Education and Research (RAJUVAS, Bikaner)	Escherichia coli								PRJNA628107	SRP259017		SAMN14731743	SRS6559732	2020-10-01	2020-05-20	ESC_SA4305AA	Assembled	133	35252	4843299	Escherichia coli / Shigella;99.18%	264	52273	4.1	ESC_NB6531AA_AS
ESC_SA4911AA	EN5134	SRR11068097;ILLUMINA;Paired;;SRX7708378	Human	Human	Homo sapiens; Age: neonate; blood	2013	4				India	West Bengal	Kolkata	Kolkata		22.53	88.34	ICMR-National Institute of Cholera and Enteric Diseases	Escherichia coli								PRJNA548120	SRP200840		SAMN14083871	SRS6131989	2020-10-01	2020-04-30	ESC_SA4911AA	Assembled	368	136970	5140779	Escherichia coli / Shigella;92.87%	188	55465	4.1	ESC_NB5948AA_AS
ESC_SA5203AA	MS6201	SRR10428154;ILLUMINA;Paired;;SRX7124241	Environment	Environment	environmental	2003					India	Delhi						The University of Melbourne	Escherichia coli						Collection year is ambiguous - 2003/2009		PRJNA580338	SRP229479		SAMN13258586	SRS5633884	2020-10-01	2020-06-16	ESC_SA5203AA	Assembled	349	131119	5161139	Escherichia coli / Shigella;90.6%	120	50636	4.1	ESC_NB5684AA_AS
ESC_SA5205AA	MS6204	SRR10428152;ILLUMINA;Paired;;SRX7124239	Human	Human	Homo sapiens; Clinical sample: urine	2003					India	Karnataka	Bangalore East			13.0217	77.7661	The University of Melbourne	Escherichia coli						Collection year is ambiguous - 2003/2009		PRJNA580341	SRP229477		SAMN13258585	SRS5633882	2020-10-01	2020-06-16	ESC_SA5205AA	Assembled	280	150776	5253731	Escherichia coli / Shigella;95.16%	186	47295	4.1	ESC_NB5682AA_AS
ESC_SA5207AA	MS6194	SRR10428138;ILLUMINA;Paired;;SRX7124225	Human	Human	Homo sapiens; Clinical sample: urine	2003					India	Tamil Nadu	Salem West					The University of Melbourne	Escherichia coli						Collection year is ambiguous - 2003/2009		PRJNA580337	SRP229475		SAMN13258415	SRS5633868	2020-10-01	2020-06-16	ESC_SA5207AA	Assembled	339	160473	5108992	Escherichia coli / Shigella;92.98%	164	83542	4.1	ESC_NB5680AA_AS
ESC_SA5208AA	MS6193	SRR10426013;ILLUMINA;Paired;;SRX7122100	Human	Human	Homo sapiens; Clinical sample: urine	2003					India	Tamil Nadu	Salem West					The University of Melbourne	Escherichia coli						Collection year is ambiguous - 2003/2009		PRJNA580336	SRP229426		SAMN13255621	SRS5632032	2020-10-01	2020-06-10	ESC_SA5208AA	Assembled	320	160473	5070436	Escherichia coli / Shigella;92.14%	150	68886	4.1	ESC_NB5679AA_AS
ESC_SA5209AA	MS6192	SRR10425290;ILLUMINA;Paired;;SRX7121379	Human	Human	Homo sapiens; Clinical sample: urine	2003					India	Tamil Nadu	Salem West					The University of Melbourne	Escherichia coli						Collection year is ambiguous - 2003/2009		PRJNA588633	SRP229409		SAMN13255182	SRS5631327	2020-10-01	2020-06-16	ESC_SA5209AA	Assembled	261	160473	5117253	Escherichia coli / Shigella;94.63%	153	54589	4.1	ESC_NB5678AA_AS
ESC_TA9099AA	CIP 53.44	traces-0Ffmvxz;ILLUMINA;Paired;;NA,traces-0jpdBgJ;ILLUMINA;Paired;;NA	Human	Human		1930				Asia	India							F.X.Weill, Institut Pasteur	Shigella boydii		Sb14				Sachs A12							2021-03-02	2021-03-02	ESC_TA9099AA	Assembled	441	19021	4417452	Escherichia coli / Shigella;98.91%	497	23602	4.1	ESC_VB0913AA_AS
ESC_VA2072AA	500827	SRR11281171;ILLUMINA;Paired;;SRX7887428	Human	Human	Homo sapiens; stool					Asia	India					20.59	78.96	University of Maryland, School of Medicine	Escherichia coli								PRJNA607273	SRP252199		SAMN14127474	SRS6297058	2021-05-01	2021-04-01	ESC_VA2072AA	Assembled	102	74042	4961935	Escherichia coli / Shigella;98.66%	185	39150	4.1	ESC_WB1152AA_AS
ESC_VA2115AA	500479	SRR11280977;ILLUMINA;Paired;;SRX7887385	Human	Human	Homo sapiens; stool					Asia	India					20.59	78.96	University of Maryland, School of Medicine	Escherichia coli								PRJNA607273	SRP252199		SAMN14127459	SRS6297015	2021-05-01	2021-04-01	ESC_VA2115AA	Assembled	84	74113	5057588	Escherichia coli / Shigella;99.35%	213	72511	4.1	ESC_WB1109AA_AS
ESC_VA2139AA	503673	SRR11281001;ILLUMINA;Paired;;SRX7887361	Human	Human	Homo sapiens; stool					Asia	India					20.59	78.96	University of Maryland, School of Medicine	Escherichia coli								PRJNA607273	SRP252199		SAMN14127493	SRS6296991	2021-05-01	2021-04-01	ESC_VA2139AA	Assembled	375	121403	4964332	Escherichia coli / Shigella;97.87%	142	35909	4.1	ESC_WB1085AA_AS
ESC_VA2213AA	505377	SRR11281075;ILLUMINA;Paired;;SRX7887287	Human	Human	Homo sapiens; stool					Asia	India					20.59	78.96	University of Maryland, School of Medicine	Escherichia coli								PRJNA607273	SRP252199		SAMN14127522	SRS6296917	2021-05-01	2021-04-01	ESC_VA2213AA	Assembled	213	155036	5057940	Escherichia coli / Shigella;100.0%	150	23132	4.1	ESC_WB1011AA_AS
ESC_VA2216AA	500486	SRR11281078;ILLUMINA;Paired;;SRX7887284	Human	Human	Homo sapiens; stool					Asia	India					20.59	78.96	University of Maryland, School of Medicine	Escherichia coli								PRJNA607273	SRP252199		SAMN14127461	SRS6296914	2021-05-01	2021-04-01	ESC_VA2216AA	Assembled	276	96842	5210904	Escherichia coli / Shigella;94.62%	259	43031	4.1	ESC_WB1008AA_AS
ESC_VA2230AA	504419	SRR11281092;ILLUMINA;Paired;;SRX7887270	Human	Human	Homo sapiens; stool					Asia	India					20.59	78.96	University of Maryland, School of Medicine	Escherichia coli								PRJNA607273	SRP252199		SAMN14127508	SRS6296900	2021-05-01	2021-04-01	ESC_VA2230AA	Assembled	116	140645	5102989	Escherichia coli / Shigella;99.28%	213	34852	4.1	ESC_WB0994AA_AS
ESC_VA2269AA	503425	SRR11281131;ILLUMINA;Paired;;SRX7887231	Human	Human	Homo sapiens; stool					Asia	India					20.59	78.96	University of Maryland, School of Medicine	Escherichia coli								PRJNA607273	SRP252199		SAMN14127486	SRS6296861	2021-05-01	2021-04-01	ESC_VA2269AA	Assembled	280	91464	4909878	Escherichia coli / Shigella;100.0%	212	37128	4.1	ESC_WB0955AA_AS
ESC_VA2280AA	500468	SRR11281142;ILLUMINA;Paired;;SRX7887220	Human	Human	Homo sapiens; stool					Asia	India					20.59	78.96	University of Maryland, School of Medicine	Escherichia coli								PRJNA607273	SRP252199		SAMN14127458	SRS6296850	2021-05-01	2021-04-01	ESC_VA2280AA	Assembled	111	90997	5197086	Escherichia coli / Shigella;96.96%	249	44534	4.1	ESC_WB0944AA_AS
ESC_VA2287AA	503455	SRR11280805;ILLUMINA;Paired;;SRX7887213	Human	Human	Homo sapiens; stool					Asia	India					20.59	78.96	University of Maryland, School of Medicine	Escherichia coli								PRJNA607273	SRP252199		SAMN14127487	SRS6296842	2021-05-01	2021-04-01	ESC_VA2287AA	Assembled	102	144145	5126368	Escherichia coli / Shigella;96.55%	233	32708	4.1	ESC_WB0937AA_AS
ESC_VA2320AA	503493	SRR11280838;ILLUMINA;Paired;;SRX7887180	Human	Human	Homo sapiens; stool					Asia	India					20.59	78.96	University of Maryland, School of Medicine	Escherichia coli								PRJNA607273	SRP252199		SAMN14127490	SRS6296810	2021-05-01	2021-04-01	ESC_VA2320AA	Assembled	94	199221	4845000	Escherichia coli / Shigella;97.83%	135	53378	4.1	ESC_WB0904AA_AS
ESC_VA2327AA	503940	SRR11280845;ILLUMINA;Paired;;SRX7887173	Human	Human	Homo sapiens; stool					Asia	India					20.59	78.96	University of Maryland, School of Medicine	Escherichia coli								PRJNA607273	SRP252199		SAMN14127498	SRS6296803	2021-05-01	2021-04-01	ESC_VA2327AA	Assembled	212	177168	5177577	Escherichia coli / Shigella;98.33%	177	38829	4.1	ESC_WB0897AA_AS
ESC_VA2328AA	503792	SRR11280846;ILLUMINA;Paired;;SRX7887172	Human	Human	Homo sapiens; stool					Asia	India					20.59	78.96	University of Maryland, School of Medicine	Escherichia coli								PRJNA607273	SRP252199		SAMN14127495	SRS6296802	2021-05-01	2021-04-01	ESC_VA2328AA	Assembled	225	100978	4966927	Escherichia coli / Shigella;98.32%	187	49282	4.1	ESC_WB0896AA_AS
ESC_VA2329AA	503574	SRR11280847;ILLUMINA;Paired;;SRX7887171	Human	Human	Homo sapiens; stool					Asia	India					20.59	78.96	University of Maryland, School of Medicine	Escherichia coli								PRJNA607273	SRP252199		SAMN14127491	SRS6296801	2021-05-01	2021-04-01	ESC_VA2329AA	Assembled	200	70885	4923712	Escherichia coli / Shigella;97.86%	254	31577	4.1	ESC_WB0895AA_AS
ESC_VA2355AA	504897	SRR11280873;ILLUMINA;Paired;;SRX7887145	Human	Human	Homo sapiens; stool					Asia	India					20.59	78.96	University of Maryland, School of Medicine	Escherichia coli								PRJNA607273	SRP252199		SAMN14127521	SRS6296774	2021-05-01	2021-04-01	ESC_VA2355AA	Assembled	244	171589	5053617	Escherichia coli / Shigella;98.79%	94	28208	4.1	ESC_WB0869AA_AS
ESC_VA2356AA	504685	SRR11280874;ILLUMINA;Paired;;SRX7887144	Human	Human	Homo sapiens; stool					Asia	India					20.59	78.96	University of Maryland, School of Medicine	Escherichia coli								PRJNA607273	SRP252199		SAMN14127519	SRS6296775	2021-05-01	2021-04-01	ESC_VA2356AA	Assembled	114	86791	5513165	Escherichia coli / Shigella;96.98%	383	107194	4.1	ESC_WB0868AA_AS
ESC_VA2358AA	504668	SRR11280876;ILLUMINA;Paired;;SRX7887142	Human	Human	Homo sapiens; stool					Asia	India					20.59	78.96	University of Maryland, School of Medicine	Escherichia coli								PRJNA607273	SRP252199		SAMN14127518	SRS6296772	2021-05-01	2021-04-01	ESC_VA2358AA	Assembled	209	198181	4803420	Escherichia coli / Shigella;98.57%	88	24914	4.1	ESC_WB0866AA_AS
ESC_VA2359AA	504490	SRR11280877;ILLUMINA;Paired;;SRX7887141	Human	Human	Homo sapiens; stool					Asia	India					20.59	78.96	University of Maryland, School of Medicine	Escherichia coli								PRJNA607273	SRP252199		SAMN14127515	SRS6296771	2021-05-01	2021-04-01	ESC_VA2359AA	Assembled	574	147756	4994318	Escherichia coli / Shigella;96.59%	116	62297	4.1	ESC_WB0865AA_AS
ESC_VA2360AA	504473	SRR11280878;ILLUMINA;Paired;;SRX7887140	Human	Human	Homo sapiens; stool					Asia	India					20.59	78.96	University of Maryland, School of Medicine	Escherichia coli								PRJNA607273	SRP252199		SAMN14127513	SRS6296770	2021-05-01	2021-04-01	ESC_VA2360AA	Assembled	401	114352	4911438	Escherichia coli / Shigella;96.92%	166	34226	4.1	ESC_WB0864AA_AS
ESC_VA2361AA	504427	SRR11280879;ILLUMINA;Paired;;SRX7887139	Human	Human	Homo sapiens; stool					Asia	India					20.59	78.96	University of Maryland, School of Medicine	Escherichia coli								PRJNA607273	SRP252199		SAMN14127509	SRS6296769	2021-05-01	2021-04-01	ESC_VA2361AA	Assembled	137	156507	5128684	Escherichia coli / Shigella;96.91%	169	45415	4.1	ESC_WB0863AA_AS
ESC_VA2362AA	504088	SRR11280880;ILLUMINA;Paired;;SRX7887138	Human	Human	Homo sapiens; stool					Asia	India					20.59	78.96	University of Maryland, School of Medicine	Escherichia coli								PRJNA607273	SRP252199		SAMN14127501	SRS6296768	2021-05-01	2021-04-01	ESC_VA2362AA	Assembled	44	55039	5201372	Escherichia coli / Shigella;96.35%	481	159014	4.1	ESC_WB0862AA_AS
ESC_VA2363AA	503825	SRR11280881;ILLUMINA;Paired;;SRX7887137	Human	Human	Homo sapiens; stool					Asia	India					20.59	78.96	University of Maryland, School of Medicine	Escherichia coli								PRJNA607273	SRP252199		SAMN14127496	SRS6296767	2021-05-01	2021-04-01	ESC_VA2363AA	Assembled	518	194748	4993988	Escherichia coli / Shigella;98.81%	114	85927	4.1	ESC_WB0861AA_AS
ESC_VA2364AA	503663	SRR11280882;ILLUMINA;Paired;;SRX7887136	Human	Human	Homo sapiens; stool					Asia	India					20.59	78.96	University of Maryland, School of Medicine	Escherichia coli								PRJNA607273	SRP252199		SAMN14127492	SRS6296766	2021-05-01	2021-04-01	ESC_VA2364AA	Assembled	140	243982	5163271	Escherichia coli / Shigella;96.95%	184	46496	4.1	ESC_WB0860AA_AS
ESC_VA2365AA	503469	SRR11280883;ILLUMINA;Paired;;SRX7887135	Human	Human	Homo sapiens; stool					Asia	India					20.59	78.96	University of Maryland, School of Medicine	Escherichia coli								PRJNA607273	SRP252199		SAMN14127489	SRS6296765	2021-05-01	2021-04-01	ESC_VA2365AA	Assembled	178	153021	5112914	Escherichia coli / Shigella;95.56%	186	105165	4.1	ESC_WB0859AA_AS
ESC_VA2366AA	503460	SRR11280884;ILLUMINA;Paired;;SRX7887134	Human	Human	Homo sapiens; stool					Asia	India					20.59	78.96	University of Maryland, School of Medicine	Escherichia coli								PRJNA607273	SRP252199		SAMN14127488	SRS6296764	2021-05-01	2021-04-01	ESC_VA2366AA	Assembled	216	141612	5204880	Escherichia coli / Shigella;95.28%	238	44295	4.1	ESC_WB0858AA_AS
ESC_VA2367AA	500819	SRR11280885;ILLUMINA;Paired;;SRX7887133	Human	Human	Homo sapiens; stool					Asia	India					20.59	78.96	University of Maryland, School of Medicine	Escherichia coli								PRJNA607273	SRP252199		SAMN14127473	SRS6296763	2021-05-01	2021-04-01	ESC_VA2367AA	Assembled	261	158520	5048683	Escherichia coli / Shigella;95.97%	165	39955	4.1	ESC_WB0857AA_AS
ESC_VA2369AA	500811	SRR11280887;ILLUMINA;Paired;;SRX7887131	Human	Human	Homo sapiens; stool					Asia	India					20.59	78.96	University of Maryland, School of Medicine	Escherichia coli								PRJNA607273	SRP252199		SAMN14127472	SRS6296761	2021-05-01	2021-04-01	ESC_VA2369AA	Assembled	147	134073	5316524	Escherichia coli / Shigella;98.46%	188	65050	4.1	ESC_WB0855AA_AS
ESC_VA2370AA	500687	SRR11280888;ILLUMINA;Paired;;SRX7887130	Human	Human	Homo sapiens; stool					Asia	India					20.59	78.96	University of Maryland, School of Medicine	Escherichia coli								PRJNA607273	SRP252199		SAMN14127468	SRS6296760	2021-05-01	2021-04-01	ESC_VA2370AA	Assembled	155	211880	4861062	Escherichia coli / Shigella;95.84%	116	34093	4.1	ESC_WB0854AA_AS
ESC_VA2371AA	500662	SRR11280889;ILLUMINA;Paired;;SRX7887129	Human	Human	Homo sapiens; stool					Asia	India					20.59	78.96	University of Maryland, School of Medicine	Escherichia coli								PRJNA607273	SRP252199		SAMN14127467	SRS6296759	2021-05-01	2021-04-01	ESC_VA2371AA	Assembled	99	113194	5168875	Escherichia coli / Shigella;94.74%	238	52098	4.1	ESC_WB0853AA_AS
ESC_VA2372AA	500643	SRR11280890;ILLUMINA;Paired;;SRX7887128	Human	Human	Homo sapiens; stool					Asia	India					20.59	78.96	University of Maryland, School of Medicine	Escherichia coli								PRJNA607273	SRP252199		SAMN14127466	SRS6296758	2021-05-01	2021-04-01	ESC_VA2372AA	Assembled	208	172096	5208430	Escherichia coli / Shigella;96.97%	152	51152	4.1	ESC_WB0852AA_AS
ESC_VA2373AA	500639	SRR11280891;ILLUMINA;Paired;;SRX7887127	Human	Human	Homo sapiens; stool					Asia	India					20.59	78.96	University of Maryland, School of Medicine	Escherichia coli								PRJNA607273	SRP252199		SAMN14127465	SRS6296757	2021-05-01	2021-04-01	ESC_VA2373AA	Assembled	248	157195	5114147	Escherichia coli / Shigella;94.92%	158	60673	4.1	ESC_WB0851AA_AS
ESC_VA2374AA	500439	SRR11280892;ILLUMINA;Paired;;SRX7887126	Human	Human	Homo sapiens; stool					Asia	India					20.59	78.96	University of Maryland, School of Medicine	Escherichia coli								PRJNA607273	SRP252199		SAMN14127457	SRS6296756	2021-05-01	2021-04-01	ESC_VA2374AA	Assembled	142	93529	5104413	Escherichia coli / Shigella;96.73%	232	67250	4.1	ESC_WB0850AA_AS
ESC_VA2375AA	500420	SRR11280893;ILLUMINA;Paired;;SRX7887125	Human	Human	Homo sapiens; stool					Asia	India					20.59	78.96	University of Maryland, School of Medicine	Escherichia coli								PRJNA607273	SRP252199		SAMN14127456	SRS6296755	2021-05-01	2021-04-01	ESC_VA2375AA	Assembled	280	211300	5019070	Escherichia coli / Shigella;96.33%	101	18170	4.1	ESC_WB0849AA_AS
ESC_VA2401AA	505966	SRR11280919;ILLUMINA;Paired;;SRX7887099	Human	Human	Homo sapiens; stool					Asia	India					20.59	78.96	University of Maryland, School of Medicine	Escherichia coli								PRJNA607273	SRP252199		SAMN14127524	SRS6296729	2021-05-01	2021-04-01	ESC_VA2401AA	Assembled	170	361572	5162931	Escherichia coli / Shigella;91.67%	95	166387	4.1	ESC_WB0764AA_AS
ESC_VA2402AA	505972	SRR11280920;ILLUMINA;Paired;;SRX7887098	Human	Human	Homo sapiens; stool					Asia	India					20.59	78.96	University of Maryland, School of Medicine	Escherichia coli								PRJNA607273	SRP252199		SAMN14127525	SRS6296728	2021-05-01	2021-04-01	ESC_VA2402AA	Assembled	237	114464	5228656	Escherichia coli / Shigella;98.65%	236	71489	4.1	ESC_WB0763AA_AS
ESC_VA2403AA	505759	SRR11280921;ILLUMINA;Paired;;SRX7887097	Human	Human	Homo sapiens; stool					Asia	India					20.59	78.96	University of Maryland, School of Medicine	Escherichia coli								PRJNA607273	SRP252199		SAMN14127523	SRS6296727	2021-05-01	2021-04-01	ESC_VA2403AA	Assembled	186	185637	5133991	Escherichia coli / Shigella;96.0%	215	197728	4.1	ESC_WB0762AA_AS
ESC_VA2404AA	503852	SRR11280922;ILLUMINA;Paired;;SRX7887096	Human	Human	Homo sapiens; stool					Asia	India					20.59	78.96	University of Maryland, School of Medicine	Escherichia coli								PRJNA607273	SRP252199		SAMN14127497	SRS6296726	2021-05-01	2021-04-01	ESC_VA2404AA	Assembled	304	135898	5161242	Escherichia coli / Shigella;98.74%	270	53852	4.1	ESC_WB0761AA_AS
ESC_VA2414AA	500601	SRR11280932;ILLUMINA;Paired;;SRX7887086	Human	Human	Homo sapiens; stool					Asia	India					20.59	78.96	University of Maryland, School of Medicine	Escherichia coli								PRJNA607273	SRP252199		SAMN14127464	SRS6296716	2021-05-01	2021-04-01	ESC_VA2414AA	Assembled	108	91329	4914415	Escherichia coli / Shigella;96.01%	220	27636	4.1	ESC_WB0751AA_AS
ESC_VA2425AA	504208	SRR11280943;ILLUMINA;Paired;;SRX7887075	Human	Human	Homo sapiens; stool					Asia	India					20.59	78.96	University of Maryland, School of Medicine	Escherichia coli								PRJNA607273	SRP252199		SAMN14127506	SRS6296705	2021-05-01	2021-04-01	ESC_VA2425AA	Assembled	120	106767	4896278	Escherichia coli / Shigella;100.0%	179	92372	4.1	ESC_WB0740AA_AS
ESC_VA2437AA	500480	SRR11280955;ILLUMINA;Paired;;SRX7887063	Human	Human	Homo sapiens; stool					Asia	India					20.59	78.96	University of Maryland, School of Medicine	Escherichia coli								PRJNA607273	SRP252199		SAMN14127460	SRS6296693	2021-05-01	2021-04-01	ESC_VA2437AA	Assembled	72	107846	5183765	Escherichia coli / Shigella;97.45%	220	36480	4.1	ESC_WB0728AA_AS
ESC_VA2444AA	503219	SRR11280962;ILLUMINA;Paired;;SRX7887056	Human	Human	Homo sapiens; stool					Asia	India					20.59	78.96	University of Maryland, School of Medicine	Escherichia coli								PRJNA607273	SRP252199		SAMN14127480	SRS6296686	2021-05-01	2021-04-01	ESC_VA2444AA	Assembled	119	150775	4843672	Escherichia coli / Shigella;98.96%	141	42331	4.1	ESC_WB0721AA_AS
ESC_VA5963AA	K-12	SRR11936991;ILLUMINA;Paired;;SRX8482328	Laboratory	Laboratory	Bacterial culture in minimal media	2018					India	Maharashtra		Mumbai				IIT Bombay	Escherichia coli								PRJNA637503	SRP266168		SAMN15146104	SRS6782228	2021-06-01	2021-04-30	ESC_VA5963AA	Assembled	365	178328	4572286	Escherichia coli / Shigella;98.33%	81	13999	4.1	ESC_WB7600AA_AS
ESC_VA5964AA	K-12	SRR11936992;ILLUMINA;Paired;;SRX8482327	Laboratory	Laboratory	Bacterial culture in minimal media	2018					India	Maharashtra		Mumbai				IIT Bombay	Escherichia coli								PRJNA637503	SRP266168		SAMN15146103	SRS6782227	2021-06-01	2021-04-30	ESC_VA5964AA	Assembled	325	178328	4570971	Escherichia coli / Shigella;98.38%	85	13412	4.1	ESC_WB7599AA_AS
ESC_VA5965AA	K-12	SRR11936993;ILLUMINA;Paired;;SRX8482326	Laboratory	Laboratory	Bacterial culture in minimal media	2018					India	Maharashtra		Mumbai				IIT Bombay	Escherichia coli								PRJNA637503	SRP266168		SAMN15146102	SRS6782226	2021-06-01	2021-04-30	ESC_VA5965AA	Assembled	402	178328	4571332	Escherichia coli / Shigella;98.44%	87	13703	4.1	ESC_WB7598AA_AS
ESC_VA5966AA	K-12	SRR11936994;ILLUMINA;Paired;;SRX8482325	Laboratory	Laboratory	Bacterial culture in minimal media	2018					India	Maharashtra		Mumbai				IIT Bombay	Escherichia coli								PRJNA637503	SRP266168		SAMN15146101	SRS6782225	2021-06-01	2021-04-30	ESC_VA5966AA	Assembled	380	178328	4572156	Escherichia coli / Shigella;95.0%	82	14061	4.1	ESC_WB7597AA_AS
ESC_VA5967AA	K-12	SRR11936995;ILLUMINA;Paired;;SRX8482324	Laboratory	Laboratory	Bacterial culture in minimal media	2018					India	Maharashtra		Mumbai				IIT Bombay	Escherichia coli								PRJNA637503	SRP266168		SAMN15146100	SRS6782224	2021-06-01	2021-04-30	ESC_VA5967AA	Assembled	419	178328	4571345	Escherichia coli / Shigella;95.16%	85	13858	4.1	ESC_WB7596AA_AS
ESC_VA8931AA	500164	SRR11848809;ILLUMINA;Paired;;SRX8399014	Human	Human	Homo sapiens; stool					Asia	India					20.59	78.96	University of Maryland, School of Medicine	Escherichia coli								PRJNA611810	SRP264772		SAMN14349829	SRS6711795	2021-07-01	2021-06-01	ESC_VA8931AA	Assembled	469	110081	5205267	Escherichia coli / Shigella;100.0%	244	69048	4.1	ESC_XB4472AA_AS
ESC_VA8933AA	500161	SRR11848811;ILLUMINA;Paired;;SRX8399012	Human	Human	Homo sapiens; stool					Asia	India					20.59	78.96	University of Maryland, School of Medicine	Escherichia coli								PRJNA611810	SRP264772		SAMN14349828	SRS6711794	2021-07-01	2021-06-01	ESC_VA8933AA	Assembled	399	150764	5164202	Escherichia coli / Shigella;99.1%	165	130677	4.1	ESC_XB4470AA_AS
ESC_VA8934AA	500157	SRR11848812;ILLUMINA;Paired;;SRX8399011	Human	Human	Homo sapiens; stool					Asia	India					20.59	78.96	University of Maryland, School of Medicine	Escherichia coli								PRJNA611810	SRP264772		SAMN14349827	SRS6711793	2021-07-01	2021-06-01	ESC_VA8934AA	Assembled	494	150764	5165094	Escherichia coli / Shigella;100.0%	167	131556	4.1	ESC_XB4469AA_AS
ESC_VA8935AA	500156	SRR11848813;ILLUMINA;Paired;;SRX8399010	Human	Human	Homo sapiens; stool					Asia	India					20.59	78.96	University of Maryland, School of Medicine	Escherichia coli								PRJNA611810	SRP264772		SAMN14349826	SRS6711792	2021-07-01	2021-06-01	ESC_VA8935AA	Assembled	314	110081	5202972	Escherichia coli / Shigella;100.0%	245	69402	4.1	ESC_XB4468AA_AS
ESC_VA8936AA	500154	SRR11848814;ILLUMINA;Paired;;SRX8399009	Human	Human	Homo sapiens; stool					Asia	India					20.59	78.96	University of Maryland, School of Medicine	Escherichia coli								PRJNA611810	SRP264772		SAMN14349825	SRS6711791	2021-07-01	2021-06-01	ESC_VA8936AA	Assembled	364	110081	5211577	Escherichia coli / Shigella;100.0%	248	114178	4.1	ESC_XB4467AA_AS
ESC_VA8937AA	EC500153	SRR11848815;ILLUMINA;Paired;;SRX8399008	Human	Human	Homo sapiens; stool					Asia	India					20.59	78.96	University of Maryland, School of Medicine	Escherichia coli								PRJNA611810	SRP264772		SAMN14349824	SRS6711790	2021-07-01	2021-06-01	ESC_VA8937AA	Assembled	375	150764	5164888	Escherichia coli / Shigella;99.12%	173	131470	4.1	ESC_XB4466AA_AS
ESC_VA8938AA	500151	SRR11848816;ILLUMINA;Paired;;SRX8399007	Human	Human	Homo sapiens; stool					Asia	India					20.59	78.96	University of Maryland, School of Medicine	Escherichia coli								PRJNA611810	SRP264772		SAMN14349823	SRS6711789	2021-07-01	2021-06-01	ESC_VA8938AA	Assembled	487	197306	5056188	Escherichia coli / Shigella;98.96%	140	137544	4.1	ESC_XB4465AA_AS
ESC_VA8939AA	500149	SRR11848817;ILLUMINA;Paired;;SRX8399006	Human	Human	Homo sapiens; stool					Asia	India					20.59	78.96	University of Maryland, School of Medicine	Escherichia coli								PRJNA611810	SRP264772		SAMN14349822	SRS6711788	2021-07-01	2021-06-01	ESC_VA8939AA	Assembled	392	243469	5360030	Escherichia coli / Shigella;97.92%	148	25502	4.1	ESC_XB4464AA_AS
ESC_VA8940AA	500148	SRR11848818;ILLUMINA;Paired;;SRX8399005	Human	Human	Homo sapiens; stool					Asia	India					20.59	78.96	University of Maryland, School of Medicine	Escherichia coli								PRJNA611810	SRP264772		SAMN14349821	SRS6711787	2021-07-01	2021-06-01	ESC_VA8940AA	Assembled	508	197210	5061662	Escherichia coli / Shigella;98.9%	130	135513	4.1	ESC_XB4463AA_AS
ESC_VA8941AA	500147	SRR11848819;ILLUMINA;Paired;;SRX8399004	Human	Human	Homo sapiens; stool					Asia	India					20.59	78.96	University of Maryland, School of Medicine	Escherichia coli								PRJNA611810	SRP264772		SAMN14349820	SRS6711786	2021-07-01	2021-06-01	ESC_VA8941AA	Assembled	463	88017	5095959	Escherichia coli / Shigella;98.84%	262	40556	4.1	ESC_XB4462AA_AS
ESC_VA8942AA	500146	SRR11848820;ILLUMINA;Paired;;SRX8399003	Human	Human	Homo sapiens; stool					Asia	India					20.59	78.96	University of Maryland, School of Medicine	Escherichia coli								PRJNA611810	SRP264772		SAMN14349819	SRS6711785	2021-07-01	2021-06-01	ESC_VA8942AA	Assembled	504	243469	5360931	Escherichia coli / Shigella;95.93%	151	26059	4.1	ESC_XB4461AA_AS
ESC_VA8944AA	500145	SRR11848822;ILLUMINA;Paired;;SRX8399001	Human	Human	Homo sapiens; stool					Asia	India					20.59	78.96	University of Maryland, School of Medicine	Escherichia coli								PRJNA611810	SRP264772		SAMN14349818	SRS6711783	2021-07-01	2021-06-01	ESC_VA8944AA	Assembled	395	197306	5046788	Escherichia coli / Shigella;95.78%	93	134047	4.1	ESC_XB4459AA_AS
ESC_VA8945AA	500144	SRR11848823;ILLUMINA;Paired;;SRX8399000	Human	Human	Homo sapiens; stool					Asia	India					20.59	78.96	University of Maryland, School of Medicine	Escherichia coli								PRJNA611810	SRP264772		SAMN14349817	SRS6711782	2021-07-01	2021-06-01	ESC_VA8945AA	Assembled	402	131420	5225205	Escherichia coli / Shigella;96.38%	120	288665	4.1	ESC_XB4458AA_AS
ESC_VA8946AA	500138	SRR11848824;ILLUMINA;Paired;;SRX8398999	Human	Human	Homo sapiens; stool					Asia	India					20.59	78.96	University of Maryland, School of Medicine	Escherichia coli								PRJNA611810	SRP264772		SAMN14349816	SRS6711781	2021-07-01	2021-06-01	ESC_VA8946AA	Assembled	447	55114	4944062	Escherichia coli / Shigella;97.3%	250	30949	4.1	ESC_XB4457AA_AS
ESC_VA8947AA	500137	SRR11848825;ILLUMINA;Paired;;SRX8398998	Human	Human	Homo sapiens; stool					Asia	India					20.59	78.96	University of Maryland, School of Medicine	Escherichia coli								PRJNA611810	SRP264772		SAMN14349815	SRS6711780	2021-07-01	2021-06-01	ESC_VA8947AA	Assembled	561	131420	5217166	Escherichia coli / Shigella;95.18%	123	189246	4.1	ESC_XB4456AA_AS
ESC_VA8948AA	500129	SRR11848826;ILLUMINA;Paired;;SRX8398997	Human	Human	Homo sapiens; stool					Asia	India					20.59	78.96	University of Maryland, School of Medicine	Escherichia coli								PRJNA611810	SRP264772		SAMN14349814	SRS6711779	2021-07-01	2021-06-01	ESC_VA8948AA	Assembled	433	151364	4856484	Escherichia coli / Shigella;91.26%	117	25021	4.1	ESC_XB4455AA_AS
ESC_VA8949AA	500127	SRR11848827;ILLUMINA;Paired;;SRX8398996	Human	Human	Homo sapiens; stool					Asia	India					20.59	78.96	University of Maryland, School of Medicine	Escherichia coli								PRJNA611810	SRP264772		SAMN14349813	SRS6711778	2021-07-01	2021-06-01	ESC_VA8949AA	Assembled	428	123302	5122767	Escherichia coli / Shigella;100.0%	205	53678	4.1	ESC_XB4454AA_AS
ESC_VA8950AA	500123	SRR11848828;ILLUMINA;Paired;;SRX8398995	Human	Human	Homo sapiens; stool					Asia	India					20.59	78.96	University of Maryland, School of Medicine	Escherichia coli								PRJNA611810	SRP264772		SAMN14349812	SRS6711777	2021-07-01	2021-06-01	ESC_VA8950AA	Assembled	401	101417	5038238	Escherichia coli / Shigella;96.13%	166	95957	4.1	ESC_XB4453AA_AS
ESC_VA8951AA	500122	SRR11848829;ILLUMINA;Paired;;SRX8398994	Human	Human	Homo sapiens; stool					Asia	India					20.59	78.96	University of Maryland, School of Medicine	Escherichia coli								PRJNA611810	SRP264772		SAMN14349811	SRS6711776	2021-07-01	2021-06-01	ESC_VA8951AA	Assembled	513	146770	4855936	Escherichia coli / Shigella;95.06%	114	21080	4.1	ESC_XB4452AA_AS
ESC_VA8952AA	500114	SRR11848830;ILLUMINA;Paired;;SRX8398993	Human	Human	Homo sapiens; stool					Asia	India					20.59	78.96	University of Maryland, School of Medicine	Escherichia coli								PRJNA611810	SRP264772		SAMN14349810	SRS6711775	2021-07-01	2021-06-01	ESC_VA8952AA	Assembled	370	110081	5179990	Escherichia coli / Shigella;100.0%	219	78911	4.1	ESC_XB4451AA_AS
ESC_VA8953AA	500113	SRR11848831;ILLUMINA;Paired;;SRX8398992	Human	Human	Homo sapiens; stool					Asia	India					20.59	78.96	University of Maryland, School of Medicine	Escherichia coli								PRJNA611810	SRP264772		SAMN14349809	SRS6711774	2021-07-01	2021-06-01	ESC_VA8953AA	Assembled	486	150764	5184738	Escherichia coli / Shigella;98.22%	177	142870	4.1	ESC_XB4450AA_AS
ESC_VA8955AA	500112	SRR11848833;ILLUMINA;Paired;;SRX8398990	Human	Human	Homo sapiens; stool					Asia	India					20.59	78.96	University of Maryland, School of Medicine	Escherichia coli								PRJNA611810	SRP264772		SAMN14349808	SRS6711771	2021-07-01	2021-06-01	ESC_VA8955AA	Assembled	380	197210	5074658	Escherichia coli / Shigella;94.95%	150	55603	4.1	ESC_XB4448AA_AS
ESC_VA8956AA	500111	SRR11848834;ILLUMINA;Paired;;SRX8398989	Human	Human	Homo sapiens; stool					Asia	India					20.59	78.96	University of Maryland, School of Medicine	Escherichia coli								PRJNA611810	SRP264772		SAMN14349807	SRS6711772	2021-07-01	2021-06-01	ESC_VA8956AA	Assembled	351	238492	5359946	Escherichia coli / Shigella;99.0%	154	26800	4.1	ESC_XB4447AA_AS
ESC_VA8957AA	500040	SRR11848835;ILLUMINA;Paired;;SRX8398988	Human	Human	Homo sapiens; stool					Asia	India					20.59	78.96	University of Maryland, School of Medicine	Escherichia coli								PRJNA611810	SRP264772		SAMN14349806	SRS6711770	2021-07-01	2021-06-01	ESC_VA8957AA	Assembled	421	271619	5179397	Escherichia coli / Shigella;92.39%	114	28826	4.1	ESC_XB4446AA_AS
ESC_VA8958AA	500037	SRR11848836;ILLUMINA;Paired;;SRX8398987	Human	Human	Homo sapiens; stool					Asia	India					20.59	78.96	University of Maryland, School of Medicine	Escherichia coli								PRJNA611810	SRP264772		SAMN14349805	SRS6711769	2021-07-01	2021-06-01	ESC_VA8958AA	Assembled	476	69143	4878829	Escherichia coli / Shigella;98.66%	191	41896	4.1	ESC_XB4445AA_AS
ESC_VA8959AA	500036	SRR11848837;ILLUMINA;Paired;;SRX8398986	Human	Human	Homo sapiens; stool					Asia	India					20.59	78.96	University of Maryland, School of Medicine	Escherichia coli								PRJNA611810	SRP264772		SAMN14349804	SRS6711768	2021-07-01	2021-06-01	ESC_VA8959AA	Assembled	565	120028	4929055	Escherichia coli / Shigella;97.27%	154	37259	4.1	ESC_XB4444AA_AS
ESC_VA8960AA	500034	SRR11848838;ILLUMINA;Paired;;SRX8398985	Human	Human	Homo sapiens; stool					Asia	India					20.59	78.96	University of Maryland, School of Medicine	Escherichia coli								PRJNA611810	SRP264772		SAMN14349803	SRS6711767	2021-07-01	2021-06-01	ESC_VA8960AA	Assembled	425	259011	5173967	Escherichia coli / Shigella;97.45%	111	20908	4.1	ESC_XB4443AA_AS
ESC_VA8961AA	500032	SRR11848839;ILLUMINA;Paired;;SRX8398984	Human	Human	Homo sapiens; stool					Asia	India					20.59	78.96	University of Maryland, School of Medicine	Escherichia coli								PRJNA611810	SRP264772		SAMN14349802	SRS6711766	2021-07-01	2021-06-01	ESC_VA8961AA	Assembled	613	129532	4951849	Escherichia coli / Shigella;97.46%	167	40292	4.1	ESC_XB4442AA_AS
ESC_VA8962AA	500029	SRR11848840;ILLUMINA;Paired;;SRX8398983	Human	Human	Homo sapiens; stool					Asia	India					20.59	78.96	University of Maryland, School of Medicine	Escherichia coli								PRJNA611810	SRP264772		SAMN14349801	SRS6711765	2021-07-01	2021-06-01	ESC_VA8962AA	Assembled	510	49501	4770031	Escherichia coli / Shigella;96.72%	223	32781	4.1	ESC_XB4441AA_AS
ESC_VA8963AA	500027	SRR11848841;ILLUMINA;Paired;;SRX8398982	Human	Human	Homo sapiens; stool					Asia	India					20.59	78.96	University of Maryland, School of Medicine	Escherichia coli								PRJNA611810	SRP264772		SAMN14349800	SRS6711764	2021-07-01	2021-06-01	ESC_VA8963AA	Assembled	269	98452	4724126	Escherichia coli / Shigella;93.15%	128	17749	4.1	ESC_XB4440AA_AS
ESC_VA8964AA	500024	SRR11848842;ILLUMINA;Paired;;SRX8398981	Human	Human	Homo sapiens; stool					Asia	India					20.59	78.96	University of Maryland, School of Medicine	Escherichia coli								PRJNA611810	SRP264772		SAMN14349799	SRS6711763	2021-07-01	2021-06-01	ESC_VA8964AA	Assembled	557	129532	4936655	Escherichia coli / Shigella;96.53%	162	38233	4.1	ESC_XB4439AA_AS
ESC_VA8966AA	500022	SRR11848844;ILLUMINA;Paired;;SRX8398979	Human	Human	Homo sapiens; stool					Asia	India					20.59	78.96	University of Maryland, School of Medicine	Escherichia coli								PRJNA611810	SRP264772		SAMN14349798	SRS6711761	2021-07-01	2021-06-01	ESC_VA8966AA	Assembled	469	71004	4891660	Escherichia coli / Shigella;98.61%	188	32449	4.1	ESC_XB4437AA_AS
ESC_VA8967AA	500021	SRR11848845;ILLUMINA;Paired;;SRX8398978	Human	Human	Homo sapiens; stool					Asia	India					20.59	78.96	University of Maryland, School of Medicine	Escherichia coli								PRJNA611810	SRP264772		SAMN14349797	SRS6711760	2021-07-01	2021-06-01	ESC_VA8967AA	Assembled	551	217718	4882935	Escherichia coli / Shigella;96.78%	77	114360	4.1	ESC_XB4436AA_AS
ESC_VA8968AA	500019	SRR11848846;ILLUMINA;Paired;;SRX8398977	Human	Human	Homo sapiens; stool					Asia	India					20.59	78.96	University of Maryland, School of Medicine	Escherichia coli								PRJNA611810	SRP264772		SAMN14349796	SRS6711759	2021-07-01	2021-06-01	ESC_VA8968AA	Assembled	699	135272	5411685	Escherichia coli / Shigella;94.96%	145	33040	4.1	ESC_XB4435AA_AS
ESC_VA8969AA	500016	SRR11848847;ILLUMINA;Paired;;SRX8398976	Human	Human	Homo sapiens; stool					Asia	India					20.59	78.96	University of Maryland, School of Medicine	Escherichia coli								PRJNA611810	SRP264772		SAMN14349795	SRS6711758	2021-07-01	2021-06-01	ESC_VA8969AA	Assembled	539	217718	4882915	Escherichia coli / Shigella;96.54%	73	20082	4.1	ESC_XB4434AA_AS
ESC_VA8970AA	500013	SRR11848848;ILLUMINA;Paired;;SRX8398975	Human	Human	Homo sapiens; stool					Asia	India					20.59	78.96	University of Maryland, School of Medicine	Escherichia coli								PRJNA611810	SRP264772		SAMN14349794	SRS6711757	2021-07-01	2021-06-01	ESC_VA8970AA	Assembled	573	74217	4709829	Escherichia coli / Shigella;98.38%	145	48325	4.1	ESC_XB4433AA_AS
ESC_VA8971AA	500012	SRR11848849;ILLUMINA;Paired;;SRX8398974	Human	Human	Homo sapiens; stool					Asia	India					20.59	78.96	University of Maryland, School of Medicine	Escherichia coli								PRJNA611810	SRP264772		SAMN14349793	SRS6711756	2021-07-01	2021-06-01	ESC_VA8971AA	Assembled	566	74219	4730213	Escherichia coli / Shigella;97.65%	148	54167	4.1	ESC_XB4432AA_AS
ESC_VA8972AA	500011	SRR11848850;ILLUMINA;Paired;;SRX8398973	Human	Human	Homo sapiens; stool					Asia	India					20.59	78.96	University of Maryland, School of Medicine	Escherichia coli								PRJNA611810	SRP264772		SAMN14349792	SRS6711755	2021-07-01	2021-06-01	ESC_VA8972AA	Assembled	500	164807	4821200	Escherichia coli / Shigella;92.65%	97	68961	4.1	ESC_XB4431AA_AS
ESC_VA8973AA	500010	SRR11848851;ILLUMINA;Paired;;SRX8398972	Human	Human	Homo sapiens; stool					Asia	India					20.59	78.96	University of Maryland, School of Medicine	Escherichia coli								PRJNA611810	SRP264772		SAMN14349791	SRS6711754	2021-07-01	2021-06-01	ESC_VA8973AA	Assembled	447	236813	5284175	Escherichia coli / Shigella;97.52%	141	44594	4.1	ESC_XB4430AA_AS
ESC_VA8974AA	500008	SRR11848852;ILLUMINA;Paired;;SRX8398971	Human	Human	Homo sapiens; stool					Asia	India					20.59	78.96	University of Maryland, School of Medicine	Escherichia coli								PRJNA611810	SRP264772		SAMN14349790	SRS6711753	2021-07-01	2021-06-01	ESC_VA8974AA	Assembled	689	160106	4820759	Escherichia coli / Shigella;95.52%	96	69431	4.1	ESC_XB4429AA_AS
ESC_VA8975AA	500006	SRR11848853;ILLUMINA;Paired;;SRX8398970	Human	Human	Homo sapiens; stool					Asia	India					20.59	78.96	University of Maryland, School of Medicine	Escherichia coli								PRJNA611810	SRP264772		SAMN14349789	SRS6711752	2021-07-01	2021-06-01	ESC_VA8975AA	Assembled	443	210192	5263173	Escherichia coli / Shigella;98.81%	133	33404	4.1	ESC_XB4428AA_AS
ESC_VA8978AA	500005	SRR11848856;ILLUMINA;Paired;;SRX8398967	Human	Human	Homo sapiens; stool					Asia	India					20.59	78.96	University of Maryland, School of Medicine	Escherichia coli								PRJNA611810	SRP264772		SAMN14349788	SRS6711749	2021-07-01	2021-06-01	ESC_VA8978AA	Assembled	491	71000	4878582	Escherichia coli / Shigella;97.95%	189	31588	4.1	ESC_XB4425AA_AS
ESC_VA8979AA	500003	SRR11848857;ILLUMINA;Paired;;SRX8398966	Human	Human	Homo sapiens; stool					Asia	India					20.59	78.96	University of Maryland, School of Medicine	Escherichia coli								PRJNA611810	SRP264772		SAMN14349787	SRS6711748	2021-07-01	2021-06-01	ESC_VA8979AA	Assembled	426	69142	4868982	Escherichia coli / Shigella;98.59%	185	30739	4.1	ESC_XB4424AA_AS
ESC_VA8980AA	500002	SRR11848858;ILLUMINA;Paired;;SRX8398965	Human	Human	Homo sapiens; stool					Asia	India					20.59	78.96	University of Maryland, School of Medicine	Escherichia coli								PRJNA611810	SRP264772		SAMN14349786	SRS6711747	2021-07-01	2021-06-01	ESC_VA8980AA	Assembled	440	165107	5192604	Escherichia coli / Shigella;96.97%	150	136650	4.1	ESC_XB4423AA_AS
ESC_VA8981AA	500001	SRR11848859;ILLUMINA;Paired;;SRX8398964	Human	Human	Homo sapiens; stool					Asia	India					20.59	78.96	University of Maryland, School of Medicine	Escherichia coli								PRJNA611810	SRP264772		SAMN14349785	SRS6711746	2021-07-01	2021-06-01	ESC_VA8981AA	Assembled	497	202014	5310813	Escherichia coli / Shigella;95.34%	145	22417	4.1	ESC_XB4422AA_AS
ESC_VA9458AA	S500431	SRR11291056;ILLUMINA;Paired;;SRX7896543	Human	Human	Homo sapiens; stool					Asia	India					20.5937	78.9629	University of Maryland, School of Medicine	Shigella sonnei								PRJNA607551	SRP252437		SAMN14307873	SRS6305108	2021-07-01	2021-04-01	ESC_VA9458AA	Assembled	179	25905	4514855	Escherichia coli / Shigella;98.71%	411	69841	4.1	ESC_XB4665AA_AS
ESC_WA3682AA	IN-MR569-P1	traces-0Vfzpbq;ILLUMINA;Paired;;NA	Human	Human		2016				Asia	India							Kirsty Sands														2021-08-11	2021-08-11	ESC_WA3682AA	Assembled	86	66891	4707201	Escherichia coli / Shigella;95.64%	196	31673	4.1	ESC_ZB2822AA_AS
ESC_WA3683AA	IN-MR364-R1	traces-0nLRCWD;ILLUMINA;Paired;;NA	Human	Human		2016				Asia	India							Kirsty Sands														2021-08-11	2021-08-11	ESC_WA3683AA	Assembled	102	98066	4681554	Escherichia coli / Shigella;97.0%	122	52527	4.1	ESC_ZB2823AA_AS
ESC_WA3684AA	IN-MR362-P1	traces-0tBWtcY;ILLUMINA;Paired;;NA	Human	Human		2016				Asia	India							Kirsty Sands														2021-08-11	2021-08-11	ESC_WA3684AA	Assembled	177	90670	4864817	Escherichia coli / Shigella;93.26%	153	78073	4.1	ESC_ZB2824AA_AS
ESC_WA3685AA	IN-MR569-R1	traces-0JbpBPd;ILLUMINA;Paired;;NA	Human	Human		2016				Asia	India							Kirsty Sands														2021-08-11	2021-08-11	ESC_WA3685AA	Assembled	92	76754	4490043	Escherichia coli / Shigella;96.08%	126	25204	4.1	ESC_ZB2825AA_AS
ESC_WA3686AA	IN-MR364-R3	traces-0AcEnBj;ILLUMINA;Paired;;NA	Human	Human		2016				Asia	India							Kirsty Sands														2021-08-11	2021-08-11	ESC_WA3686AA	Assembled	175	81421	4591215	Escherichia coli / Shigella;98.31%	147	13881	4.1	ESC_ZB2826AA_AS
ESC_WA3687AA	IN-MR683-R3	traces-0NVYzsn;ILLUMINA;Paired;;NA	Human	Human		2016				Asia	India							Kirsty Sands														2021-08-11	2021-08-11	ESC_WA3687AA	Assembled	165	83971	4666452	Escherichia coli / Shigella;97.44%	149	50702	4.1	ESC_ZB2827AA_AS
ESC_WA3688AA	IN-MR302-P	traces-0dgonPA;ILLUMINA;Paired;;NA	Human	Human		2016				Asia	India							Kirsty Sands														2021-08-11	2021-08-11	ESC_WA3688AA	Assembled	98	104052	4878391	Escherichia coli / Shigella;94.05%	132	16545	4.1	ESC_ZB2828AA_AS
ESC_WA3689AA	IN-MR750-P4	traces-0SABbHk;ILLUMINA;Paired;;NA	Human	Human		2016				Asia	India							Kirsty Sands														2021-08-11	2021-08-11	ESC_WA3689AA	Assembled	88	47635	4774054	Escherichia coli / Shigella;97.49%	244	43430	4.1	ESC_ZB2829AA_AS
ESC_YA0364AA	CREC-1	SRR17245329;ILLUMINA;Paired;;SRX13424360	Human	Human	Homo sapiens; urine	2020	12				India	Tamil Nadu		Chennai		13.0344	80.214	Sri Ramachandra Institute of Higher Education and Research	Escherichia coli								PRJNA754036	SRP351018		SAMN20721398	SRS11325568	2021-12-20	2021-12-16	ESC_YA0364AA	Assembled	505	112966	4962291	Escherichia coli / Shigella;94.85%	134	31602	4.1	ESC_BC5452AA_AS
ESC_YA4170AA	ATCC 8739	SRR17731939;ILLUMINA;Paired;;SRX13894702	Laboratory	Laboratory	Escherichia coli ATCC 8739	2021	1				India	Chandigarh		Chandigarh				Postgraduate Institute of Medical Education and Research	Escherichia coli								PRJNA800243	SRP356573		SAMN25236707	SRS11758293	2022-01-31	2022-01-25	ESC_YA4170AA	Assembled	444	148300	4685089	Escherichia coli / Shigella;98.67%	102	15881	4.1	ESC_CC1426AA_AS
ESC_YA4171AA	ATCC 8739	SRR17731940;ILLUMINA;Paired;;SRX13894701	Laboratory	Laboratory	Escherichia coli ATCC 8739	2021	1				India	Chandigarh		Chandigarh				Postgraduate Institute of Medical Education and Research	Escherichia coli								PRJNA800243	SRP356573		SAMN25236706	SRS11758294	2022-01-31	2022-01-25	ESC_YA4171AA	Assembled	525	140352	4682300	Escherichia coli / Shigella;97.4%	101	15758	4.1	ESC_CC1427AA_AS
ESC_YA4172AA	ATCC 8739	SRR17731941;ILLUMINA;Paired;;SRX13894700	Laboratory	Laboratory	Escherichia coli ATCC 8739	2021	1				India	Chandigarh		Chandigarh				Postgraduate Institute of Medical Education and Research	Escherichia coli								PRJNA800243	SRP356573		SAMN25236705	SRS11758292	2022-01-31	2022-01-25	ESC_YA4172AA	Assembled	518	140352	4685593	Escherichia coli / Shigella;98.72%	107	33883	4.1	ESC_CC1428AA_AS
ESC_YA4173AA	ATCC 8739	SRR17731942;ILLUMINA;Paired;;SRX13894699	Laboratory	Laboratory	Escherichia coli ATCC 8739	2021	1				India	Chandigarh		Chandigarh				Postgraduate Institute of Medical Education and Research	Escherichia coli								PRJNA800243	SRP356573		SAMN25236704	SRS11758291	2022-01-31	2022-01-25	ESC_YA4173AA	Assembled	576	140352	4684740	Escherichia coli / Shigella;97.41%	104	14702	4.1	ESC_CC1429AA_AS
ESC_YA8960AA	UPEC	SRR18321045;ILLUMINA;Paired;;SRX14458872	Human	Human	Homo sapiens; urine	2021	10			Asia	India							Translational Health Science and Technology Institute	Escherichia coli								PRJNA815927	SRP363917		SAMN26650777	SRS12263452	2022-03-17	2022-03-17	ESC_YA8960AA	Assembled	3423	186590	5424742	Escherichia coli / Shigella;98.2%	179	25020	4.1	ESC_CC7223AA_AS
ESC_YA8961AA	UPEC	SRR18321046;ILLUMINA;Paired;;SRX14458871	Human	Human	Homo sapiens; urine	2021	10			Asia	India							Translational Health Science and Technology Institute	Escherichia coli								PRJNA815927	SRP363917		SAMN26650776	SRS12263451	2022-03-17	2022-03-17	ESC_YA8961AA	Assembled	2145	292578	5547125	Escherichia coli / Shigella;95.51%	191	198542	4.1	ESC_CC7224AA_AS
ESC_YA8962AA	UPEC	SRR18321047;ILLUMINA;Paired;;SRX14458870	Human	Human	Homo sapiens; urine	2021	10			Asia	India							Translational Health Science and Technology Institute	Escherichia coli								PRJNA815927	SRP363917		SAMN26650775	SRS12263450	2022-03-17	2022-03-17	ESC_YA8962AA	Assembled	2959	214129	5200510	Escherichia coli / Shigella;100.0%	205	18084	4.1	ESC_CC7225AA_AS
ESC_YA8963AA	UPEC	SRR18321049;ILLUMINA;Paired;;SRX14458868	Human	Human	Homo sapiens; urine	2021	10			Asia	India							Translational Health Science and Technology Institute	Escherichia coli								PRJNA815927	SRP363917		SAMN26650773	SRS12263448	2022-03-17	2022-03-17	ESC_YA8963AA	Assembled	3449	191062	5326632	Escherichia coli / Shigella;96.43%	144	15038	4.1	ESC_CC7226AA_AS
ESC_YA9008AA	UPEC	SRR18321048;ILLUMINA;Paired;;SRX14458869	Human	Human	Homo sapiens; urine	2021	10			Asia	India							Translational Health Science and Technology Institute	Escherichia coli								PRJNA815927	SRP363917		SAMN26650774	SRS12263449	2022-03-18	2022-03-17	ESC_YA9008AA	Assembled	6606	372905	5001725	Escherichia coli / Shigella;97.73%	59	16757	4.1	ESC_CC7268AA_AS
ESC_ZA3994AA	EH-008	traces-0gnZyjI;ILLUMINA;Paired;;NA	Human	Human	Rectal swab	2015	3	12		Asia	India							Centre hospitalier universitaire de La RÔøΩunion / UMR PIMIT	Escherichia coli													2022-05-20	2022-05-20	ESC_ZA3994AA	Assembled	150	73968	5008792	Escherichia coli / Shigella;97.2%	178	161001	4.1	ESC_DC1988AA_AS
ESC_ZA4004AA	EH-003	traces-0UbTlOg;ILLUMINA;Paired;;NA	Human	Human	Rectal swab	2013	3	13		Asia	India					34.1	54.5383	Centre hospitalier universitaire de La RÔøΩunion / UMR PIMIT	Escherichia coli													2022-05-20	2022-05-20	ESC_ZA4004AA	Assembled	192	87275	4991770	Escherichia coli / Shigella;96.05%	201	70746	4.1	ESC_DC1998AA_AS
ESC_ZA4013AA	EH-039	traces-0UUyXaT;ILLUMINA;Paired;;NA	Human	Human	Rectal swab	2018	11	23		Asia	India							Centre hospitalier universitaire de La RÔøΩunion / UMR PIMIT	Escherichia coli													2022-05-20	2022-05-20	ESC_ZA4013AA	Assembled	175	83094	4929827	Escherichia coli / Shigella;97.6%	153	45011	4.1	ESC_DC2007AA_AS
ESC_ZA4016AA	EH-030	traces-0sFjPQl;ILLUMINA;Paired;;NA	Human	Human	Rectal swab	2018	3	27		Asia	India							Centre hospitalier universitaire de La RÔøΩunion / UMR PIMIT	Escherichia coli													2022-05-20	2022-05-20	ESC_ZA4016AA	Assembled	177	105647	5175189	Escherichia coli / Shigella;94.81%	174	64232	4.1	ESC_DC2010AA_AS
ESC_ZA4023AA	EH-036	traces-0VunFMa;ILLUMINA;Paired;;NA	Human	Human	Urines	2018	9	25		Asia	India							Centre hospitalier universitaire de La RÔøΩunion / UMR PIMIT	Escherichia coli													2022-05-20	2022-05-20	ESC_ZA4023AA	Assembled	151	83097	4960802	Escherichia coli / Shigella;95.97%	166	68894	4.1	ESC_DC2017AA_AS
ESC_ZA4043AA	EH-064	traces-0jSOoAF;ILLUMINA;Paired;;NA	Human	Human	Rectal swab	2020	6	26		Asia	India							Centre hospitalier universitaire de La RÔøΩunion / UMR PIMIT	Escherichia coli													2022-05-20	2022-05-20	ESC_ZA4043AA	Assembled	175	86653	4651501	Escherichia coli / Shigella;97.39%	146	35506	4.1	ESC_DC2037AA_AS
ESC_ZA4069AA	EH-062	traces-0Uhtieb;ILLUMINA;Paired;;NA	Human	Human	Rectal swab	2012	3	21		Asia	India							Centre hospitalier universitaire de La RÔøΩunion / UMR PIMIT	Escherichia coli													2022-05-20	2022-05-20	ESC_ZA4069AA	Assembled	196	148794	4838258	Escherichia coli / Shigella;96.3%	112	21876	4.1	ESC_DC2084AA_AS
ESC_ZA4079AA	EH-059	traces-0FxlSsi;ILLUMINA;Paired;;NA	Human	Human	Rectal swab	2020	1	17		Asia	India							Centre hospitalier universitaire de La RÔøΩunion / UMR PIMIT	Escherichia coli													2022-05-20	2022-05-20	ESC_ZA4079AA	Assembled	150	91904	5039065	Escherichia coli / Shigella;94.62%	170	48582	4.1	ESC_DC2094AA_AS
ESC_ZA4080AA	EH-063	traces-0WnSdmH;ILLUMINA;Paired;;NA	Human	Human	Rectal swab	2020	6	26		Asia	India							Centre hospitalier universitaire de La RÔøΩunion / UMR PIMIT	Escherichia coli													2022-05-20	2022-05-20	ESC_ZA4080AA	Assembled	165	83614	4670613	Escherichia coli / Shigella;96.44%	156	30939	4.1	ESC_DC2095AA_AS
ESC_AB7733AA	EcAVP12	SRR20887078;ILLUMINA;Paired;;SRX16905724	Environment	Water/River	Wastewater	2021	7			Asia	India					9.87121	78.1045	Madurai Kamaraj University	Escherichia coli								PRJNA864766	SRP390215		SAMN30170576	SRS14493133	2022-08-08	2022-08-06	ESC_AB7733AA	Assembled	85	134773	5470256	Escherichia coli / Shigella;97.46%	251	25425	4.1	ESC_EC7324AA_AS
ESC_AB7734AA	EcAVP11	SRR20887079;ILLUMINA;Paired;;SRX16905723	Environment	Water/River	Wastewater	2021	7			Asia	India					9.87121	78.1045	Madurai Kamaraj University	Escherichia coli								PRJNA864766	SRP390215		SAMN30170575	SRS14493132	2022-08-08	2022-08-06	ESC_AB7734AA	Assembled	114	133109	4966302	Escherichia coli / Shigella;93.01%	117	20345	4.1	ESC_EC7325AA_AS
ESC_AB7735AA	EcSKM05	SRR20887080;ILLUMINA;Paired;;SRX16905722	Environment	Water/River	Wastewater	2021	7			Asia	India					9.87121	78.1045	Madurai Kamaraj University	Escherichia coli								PRJNA864766	SRP390215		SAMN30170574	SRS14493131	2022-08-08	2022-08-06	ESC_AB7735AA	Assembled	125	83449	4614915	Escherichia coli / Shigella;94.31%	165	17210	4.1	ESC_EC7326AA_AS
ESC_AB7736AA	EcSKM03	SRR20887081;ILLUMINA;Paired;;SRX16905721	Environment	Water/River	Wastewater	2021	7			Asia	India					9.87121	78.1045	Madurai Kamaraj University	Escherichia coli								PRJNA864766	SRP390215		SAMN30170573	SRS14493130	2022-08-08	2022-08-06	ESC_AB7736AA	Assembled	122	135999	5099432	Escherichia coli / Shigella;98.62%	239	30686	4.1	ESC_EC7327AA_AS
ESC_AB7737AA	EcAVP06	SRR20887082;ILLUMINA;Paired;;SRX16905720	Environment	Water/River	Wastewater	2021	7			Asia	India					9.87121	78.1045	Madurai Kamaraj University	Escherichia coli								PRJNA864766	SRP390215		SAMN30170572	SRS14493129	2022-08-08	2022-08-06	ESC_AB7737AA	Assembled	130	191245	4811246	Escherichia coli / Shigella;96.38%	110	15572	4.1	ESC_EC7328AA_AS
ESC_AB7738AA	EcAVP05	SRR20887083;ILLUMINA;Paired;;SRX16905719	Environment	Water/River	Wastewater	2021	7			Asia	India					9.87121	78.1045	Madurai Kamaraj University	Escherichia coli								PRJNA864766	SRP390215		SAMN30170571	SRS14493128	2022-08-08	2022-08-06	ESC_AB7738AA	Assembled	119	118878	5022424	Escherichia coli / Shigella;95.03%	218	37112	4.1	ESC_EC7329AA_AS
ESC_AB7739AA	EcAVP03	SRR20887084;ILLUMINA;Paired;;SRX16905718	Environment	Water/River	Wastewater	2021	7			Asia	India					9.87121	78.1045	Madurai Kamaraj University	Escherichia coli								PRJNA864766	SRP390215		SAMN30170570	SRS14493127	2022-08-08	2022-08-06	ESC_AB7739AA	Assembled	122	200611	4813915	Escherichia coli / Shigella;96.44%	70	9154	4.1	ESC_EC7330AA_AS
ESC_AB7740AA	EcAVP01	SRR20887085;ILLUMINA;Paired;;SRX16905717	Environment	Water/River	Wastewater	2021	7			Asia	India					9.87121	78.1045	Madurai Kamaraj University	Escherichia coli								PRJNA864766	SRP390215		SAMN30170569	SRS14493126	2022-08-08	2022-08-06	ESC_AB7740AA	Assembled	95	127870	4984412	Escherichia coli / Shigella;96.67%	130	21250	4.1	ESC_EC7331AA_AS
ESC_AB7793AA	EcAVP12	traces-0TCZpSx;ILLUMINA;Paired;;NA	Environment	Water/River		2021	7			Asia	India	Tamil Nadu	Madurai	Madurai		9.87121	78.1045	Dept. of Animal Behaviour & Physiology, Madurai Kamaraj University	Escherichia coli	O1	O1:H6	U	Pathogen	ESBL					ESBL			2022-08-09	2022-08-09	ESC_AB7793AA	Assembled	85	134773	5470256	Escherichia coli / Shigella;97.46%	251	25425	4.1	ESC_EC6268AA_AS
ESC_AB7794AA	EcAVP11	traces-0YpSqiM;ILLUMINA;Paired;;NA	Environment	Water/River		2021	7			Asia	India	Tamil Nadu	Madurai	Madurai				Dept. of Animal Behaviour & Physiology, Madurai Kamaraj University	Escherichia coli	O8	O8:H21	C	Pathogen	ESBL					ESBL			2022-08-09	2022-08-09	ESC_AB7794AA	Assembled	114	133109	4966302	Escherichia coli / Shigella;93.01%	117	20345	4.1	ESC_EC6269AA_AS
ESC_AB7795AA	EcSKM05	traces-0RvoruI;ILLUMINA;Paired;;NA	Environment	Water/River		2021	7			Asia	India	Tamil Nadu	Madurai	Madurai				Dept. of Animal Behaviour & Physiology, Madurai Kamaraj University	Escherichia coli	O (nt)	Untypable:H20	A	Pathogen	ESBL					ESBL			2022-08-09	2022-08-09	ESC_AB7795AA	Assembled	125	83449	4614915	Escherichia coli / Shigella;94.31%	165	17210	4.1	ESC_EC6270AA_AS
ESC_AB7796AA	EcSKM03	traces-0LSUYBL;ILLUMINA;Paired;;NA	Environment	Water/River		2021	7			Asia	India	Tamil Nadu	Madurai	Madurai		9.87121	78.1045	Dept. of Animal Behaviour & Physiology, Madurai Kamaraj University	Escherichia coli	O (nt)	O88:H25	B1	Pathogen	ESBL					ESBL			2022-08-09	2022-08-09	ESC_AB7796AA	Assembled	122	135999	5099432	Escherichia coli / Shigella;98.62%	239	30686	4.1	ESC_EC6271AA_AS
ESC_AB7822AA	EcAVP06	traces-0JgrbUn;ILLUMINA;Paired;;NA	Environment	Water/River		2021	7			Asia	India	Tamil Nadu	Madurai	Madurai		9.87121	78.1045	Dept. of Animal Behaviour & Physiology, Madurai Kamaraj University	Escherichia coli	O8	O8:H9	C	Pathogen	ESBL					ESBL			2022-08-10	2022-08-10	ESC_AB7822AA	Assembled	130	191245	4811246	Escherichia coli / Shigella;96.38%	110	15572	4.1	ESC_EC7278AA_AS
ESC_AB7823AA	EcAVP05	traces-0hXNmSu;ILLUMINA;Paired;;NA	Environment	Water/River		2021	7			Asia	India	Tamil Nadu	Madurai	Madurai				Dept. of Animal Behaviour & Physiology, Madurai Kamaraj University	Escherichia coli	O101	O101:H9	A	Pathogen	ESBL					ESBL			2022-08-10	2022-08-10	ESC_AB7823AA	Assembled	119	118878	5022424	Escherichia coli / Shigella;95.03%	218	37112	4.1	ESC_EC7279AA_AS
ESC_AB7824AA	EcAVP03	traces-0CwxBgA;ILLUMINA;Paired;;NA	Environment	Water/River		2021	7			Asia	India	Tamil Nadu	Madurai	Madurai		9.87121	78.1045	Dept. of Animal Behaviour & Physiology, Madurai Kamaraj University	Escherichia coli	11	O70:H19	A	Pathogen	ESBL					ESBL			2022-08-10	2022-08-10	ESC_AB7824AA	Assembled	122	200611	4813915	Escherichia coli / Shigella;96.44%	70	9154	4.1	ESC_EC7280AA_AS
