# Supplementary material for: Genomic analysis of phylogroup D Escherichia coli strains using novel de-novo reference-based guided assembly
Source: Sci Data. 2023 Sep 1;10:573. doi: 10.1038/s41597-023-02444-0 (PMC10474267; doi:10.1038/s41597-023-02444-0)
Supplement: Supplementary file 2 — Supplementary Table 2 [file 41597_2023_2444_MOESM2_ESM.xlsx]

## Sheet: Sheet1
Supplementary Table2: Virulence factors and antimicrobial resistance gene distribution in E. coli strains IP9, KKA and IPE
E. coli strains		IP9	KKA	IPE
Serotype		O134/O46:H52	O153:H9	O1:H6
Phylogroup		D	D	D
Sequence Type (ST)		5176	38	648
Virulence genes distribution (I=50%, Qcov=50%, e-value=1e-6)
	Adhesion	cgsD,csgA,elfA,ompA,	aida,air,cgsD,clp,csgA,	aafC,afaA,aida,air,cgsD,clp,C_RS,csgA,daaA,draA,eaeH,elfA,fdeC,
		upaG,yagV,ycbF,ydeQ	eaeH,elfA,fdeC,fimA,	fimA,nfaE,ompA,stgA,
			ompA,upaG,yagV,	upaG,yagV,ycbF,ydeQ,ykgK
			ycbF,ydeQ,ykgK
	Biofilm		agn43, cah	agn43, cah
	Effector delivery system	epaO,eprJ,escR,etrA,hcp,pbl,ygeG,yghD,Z_RS	eivA,epaO,eprJ,escR,etrA,gspC,hcp,pbl,ygeG,yghD,Z_RS	gspC,hcp,yghD,Z_RS
Virulence genes	Exotoxin	cfa,hlyE	hlyE	cfa,hlyE
	Invasion	ompA	aslA,kpsC,ompA	aslA,kpsC,ompA
	Mobility	cheA,flgA,flhA,fliA,flk,motA,tar,tcyJ	cheA,flgA,flhA,fliA,flk,motA,tar,tcyJ	cheA,flgA,flhA,fliA,flk,motA,tar,tcyJ
	Nutritional/metabolic factor	entA,fepA,fes	chuA,entA,fepA,fes,sitA	chuA, entA, fepA, fes, fyuA, irp1, iucA, iutA,sitA,ybtA
Antimicrobial resistance genes distribution (I=75%, e-value=1e-6)
	Aminoglycoside		aph(3'')-Ib, aph(6)-Id	aac(3), aac(6'), aac(6')-Ib
				aadA, aph(3''), aph(6)
	Macrolide			mph(A)
	Quinolones		qnrS	aac(6')-Ib-cr
	β- Lactams		blaACT, blaCTX, blaKLUC	blaACT, blaBIL, blaCFE
			blaMIR, blaOXY, blaTEM	blaCMY, blaLAT, blaMIR
				blaOXA, blaTEM, blaZEG
	Phenicol			catB3, catA1
	Trimethoprim		dfrA	dfrA
AMR genotype	Colistin
	Disinfectant	formA	formA, sitABCD	qacE, sitABCD
	Fosfomycin
	Fusidicacid
	Glycopeptide
	Oxazolidinone
	Nitroimidazole
	Rifampicin			AAR
	Sulphonamide		sul2	sul1, sul2
	Tetracycline		tet(A)	tet(B)
	Pseudomonicacid
	Efflux genes	ABC, MFS and RND transporters	ABC, MFS and RND transporters	ABC, MFS and RND transporters
