# Supplementary material for: Genomic analysis of phylogroup D Escherichia coli strains using novel de-novo reference-based guided assembly
Source: Sci Data. 2023 Sep 1;10:573. doi: 10.1038/s41597-023-02444-0 (PMC10474267; doi:10.1038/s41597-023-02444-0)
Supplement: Supplementary file 3 — Supplementary Table 3 [file 41597_2023_2444_MOESM3_ESM.xlsx]

## Sheet: Sheet1
Supplementary Table 3: Quality assessment of the genome assemblies: (a) Contiguity of genome assembly was assessed using QUAST in terms of N50 value of assembly; (b) genome assembly correctness corresponds to the % of reads aligned with the assembled genome; (c) completeness of the genome assembly was evaluated using BUSCO; (d) number of contigs generated after assembly. We evaluated the complete…
Genomes	Parameters of genome assembly quality assessment	De-novo approach	Reference-based approach	de-novo reference-based guided approach
E. coli IPE	Contiguity	252,171bp	240,470bp	295,668bp
	Correctness	0.9665	0.8443	0.9688
		C: 124 [S:123, D:1], F:0, M:0, n:124	C: 124 [S:123, D:1], F:0, M:0, n:124	C: 124 [S:123, D:1], F:0, M:0, n:124
	Completeness
		C:440 [S: 438, D:2], F:0, M:0, n:440	C:440 [S: 437, D:2], F:1, M:0, n:440	C:440 [S: 438, D:2], F:0, M:0, n:440
	Contig number	183	85	137
E. coli KKA	Contiguity	178,741bp	267,493bp	283,877bp
	Correctness	0.9715	0.9605	0.9747
		C: 124 [S:124, D:0], F:0, M:0, n:124	C: 124 [S:124, D:0], F:0, M:0, n:124	C: 124 [S:124, D:0], F:0, M:0, n:124
	Completeness
		C:440 [S: 438, D:2], F:0, M:0, n:440	C:440 [S: 438, D:2], F:0, M:0, n:440	C:440 [S: 438, D:2], F:0, M:0, n:440
	Contig number	100	74	75
E. coli IP9	Contiguity	129,988bp	112,332bp	137,460bp
	Correctness	0.9311	0.7775	0.9341
		C: 124 [S:124, D:0], F:0, M:0, n:124	C: 124 [S:124, D:0], F:0, M:0, n:124	C: 124 [S:123, D:1], F:0, M:0, n:124
	Completeness
		C:440 [S: 438, D:2], F:0, M:0, n:440	C:440 [S: 439, D:1], F:0, M:0, n:440	C:440 [S: 433, D:7], F:0, M:0, n:440
	Contig number	139	461	124
